# Supplementary material for: CHD8 safeguards early neuroectoderm differentiation in human ESCs and protects from apoptosis during neurogenesis
Source: Cell Death Dis. 2021 Oct 22;12(11):981. doi: 10.1038/s41419-021-04292-5 (PMC8536677; doi:10.1038/s41419-021-04292-5)
Supplement: Supplementary file 3 — dataset 1 [file 41419_2021_4292_MOESM3_ESM.xlsx]

## Sheet: ESC_KO#1_DEG_GO_DOWN
Go terms of down-regulated DEG in CHD8 KO#1 at ESC stage
Category	Term	Count	%	PValue	Genes	List Total	Pop Hits	Pop Total	Fold Enrichment	Bonferroni	Benjamini	FDR
GOTERM_BP_DIRECT	GO:0030049~muscle filament sliding	10	1.00301	3.07758e-05	TMOD1, ACTA1, ACTC1, ACTN3, TNNT2, TNNC1, TNNC2, TCAP, TNNI3, VIM	741	38	16792	5.96349	0.0856937	0.0728031	0.0726531	4.51179
GOTERM_BP_DIRECT	GO:0043410~positive regulation of MAPK cascade	14	1.40421	5.00193e-05	NGFR, IL11, GPR37, FLT3, EPHA8, PDGFB, DUSP19, IGF2, ADRB2, TNFRSF1B, ADRA1A, ADRB3, IL6R, FGFR3	741	81	16792	3.91676	0.135505	0.0728031	0.0726531	4.30086
GOTERM_BP_DIRECT	GO:0060048~cardiac muscle contraction	10	1.00301	0.000126919	ACTC1, TNNT2, KCNQ1, TNNC1, TCAP, TNNI3, ATP1A2, TAZ, NKX2-5, SCN4B	741	45	16792	5.03584	0.30891	0.123154	0.1229	3.89647
GOTERM_BP_DIRECT	GO:0006614~SRP-dependent cotranslational protein targeting to membrane	14	1.40421	0.000237312	RPL31, RPS3A, RPS4Y1, RPL9, RPL3L, RPS19, RPS29, RPL37A, RPL38, RPL26, RPL37, RPS21, RPL39, RPL17	741	94	16792	3.37508	0.498874	0.172704	0.172348	3.62468
GOTERM_BP_DIRECT	GO:0034220~ion transmembrane transport	22	2.20662	0.000403641	GABRA1, TSC22D3, ATP10D, CLCNKB, ANO9, AQP4, ATP1A2, ATP1B2, AQP5, GABRG3, NCALD, GRIN2D, UNC80, SCNN1G, SCNN1D, FXYD1, S100A6, PIEZO2, PLP2, ASIC2, KCNK3, ASIC1	741	210	16792	2.37404	0.691254	0.189393	0.189003	3.394
GOTERM_BP_DIRECT	GO:0030198~extracellular matrix organization	21	2.10632	0.000423352	LAMB3, WNT3A, NCAN, ITGA2B, PDGFB, NDNF, ICAM5, HSPG2, LOXL1, SMOC2, COL2A1, COL1A2, ITGA10, COL5A3, ADAMTSL2, COL4A6, COL8A2, COL4A5, MADCAM1, SOX9, JAM2	741	196	16792	2.42799	0.708478	0.189393	0.189003	3.3733
GOTERM_BP_DIRECT	GO:0030574~collagen catabolic process	11	1.10331	0.000455428	MRC2, MMP11, COL2A1, COL1A2, COL5A3, COL8A2, COL4A6, MMP19, COL4A5, PRTN3, KLK6	741	64	16792	3.89491	0.734477	0.189393	0.189003	3.34158
GOTERM_BP_DIRECT	GO:0010460~positive regulation of heart rate	6	0.601805	0.000651655	KCNQ1, SLC1A1, HRC, ADM, ADA, TRPM4	741	17	16792	7.99809	0.85007	0.237121	0.236632	3.18598
GOTERM_BP_DIRECT	GO:0055114~oxidation-reduction process	44	4.41324	0.000908976	MOXD1, KDM5D, MAOA, LOXL4, GLRX, HSD17B8, LOXL1, PTGS1, IL4I1, SESN3, SPR, FADS6, LDHD, CREG2, STAB1, RDH16, CYP1B1, UTY, CRYM, XDH, BCKDHA, VKORC1, AOC3, HSD3B7, CBR1, NQO2, GSTO2, TXNRD2, AKR1C1, SCD5, P3H2, OSGIN1, HSD11B1L, MICAL2, PXDNL, SOD3, DHRS3, CYP27A1, ASPHD1, TBXAS1, SARDH, NOX4, CDO1, PAOX	741	592	16792	1.68428	0.929153	0.294003	0.293397	3.04145
GOTERM_BP_DIRECT	GO:0006413~translational initiation	16	1.60481	0.00104788	DDX3Y, EIF1AY, RPL31, RPS3A, RPS4Y1, RPL9, RPL3L, RPS19, RPS29, RPL37A, RPL38, RPL26, RPL37, RPS21, RPL39, RPL17	741	137	16792	2.64657	0.952735	0.305038	0.304409	2.97969
GOTERM_BP_DIRECT	GO:0019083~viral transcription	14	1.40421	0.00129722	RPL31, RPS3A, RPS4Y1, RPL9, RPL3L, RPS19, RPS29, RPL37A, RPL38, RPL26, RPL37, RPS21, RPL39, RPL17	741	112	16792	2.83266	0.977146	0.343291	0.342583	2.88699
GOTERM_BP_DIRECT	GO:2000379~positive regulation of reactive oxygen species metabolic process	7	0.702106	0.00172009	PDGFRB, NQO2, PID1, PDGFB, TSPO, NOX4, XDH	741	30	16792	5.28763	0.993339	0.385167	0.384373	2.76445
GOTERM_BP_DIRECT	GO:0006730~one-carbon metabolic process	7	0.702106	0.00172009	CA12, CA3, CA4, CA7, MAT1A, CA8, GNMT	741	30	16792	5.28763	0.993339	0.385167	0.384373	2.76445
GOTERM_BP_DIRECT	GO:0043552~positive regulation of phosphatidylinositol 3-kinase activity	7	0.702106	0.00205456	PDGFRB, FLT3, EPHA8, PDGFB, TEK, NOD2, FGFR3	741	31	16792	5.11706	0.997489	0.406407	0.405569	2.68728
GOTERM_BP_DIRECT	GO:0001525~angiogenesis	21	2.10632	0.00209416	ANGPT4, EGFL7, NDNF, HIF3A, HSPG2, APOLD1, CTGF, VEGFA, DLL4, TMEM100, EFNA1, CEACAM1, ANPEP, FGF18, COL8A2, MMP19, CYP1B1, TEK, EPHB2, RAMP1, PLCD1	741	223	16792	2.13402	0.997763	0.406407	0.405569	2.67899
GOTERM_BP_DIRECT	GO:0000184~nuclear-transcribed mRNA catabolic process, nonsense-mediated decay	14	1.40421	0.00225224	RPL31, RPS3A, RPS4Y1, RPL9, RPL3L, RPS19, RPS29, RPL37A, RPL38, RPL26, RPL37, RPS21, RPL39, RPL17	741	119	16792	2.66603	0.998589	0.409767	0.408922	2.64739
GOTERM_BP_DIRECT	GO:0061337~cardiac conduction	8	0.802407	0.00330122	KCNJ4, SPTBN4, KCNIP1, KCNQ1, CACNA2D2, CACNA1D, KCNK3, TRPM4	741	45	16792	4.02867	0.999934	0.541453	0.540336	2.48133
GOTERM_BP_DIRECT	GO:0008306~associative learning	6	0.601805	0.00346568	SNAP25, BTG2, NPTX2, RIN1, TAC1, ASIC1	741	24	16792	5.66532	0.999959	0.541453	0.540336	2.46021
GOTERM_BP_DIRECT	GO:0034765~regulation of ion transmembrane transport	13	1.30391	0.00356765	KCNJ4, CLIC6, KCNJ10, KCNH6, KCNK12, CACNA1B, CACNA2D2, KCNK17, CACNA1I, SCN9A, ASIC2, HCN2, KCNJ3	741	111	16792	2.65402	0.99997	0.541453	0.540336	2.44762
GOTERM_BP_DIRECT	GO:0003151~outflow tract morphogenesis	8	0.802407	0.00374874	FZD1, MEF2C, FZD2, NOG, HES1, NKX2-5, DHRS3, VEGFA	741	46	16792	3.94109	0.999982	0.541453	0.540336	2.42611
GOTERM_BP_DIRECT	GO:0001666~response to hypoxia	17	1.70512	0.00392542	MYOCD, CDKN1B, PKLR, PRKCB, ADM, ABAT, SOD3, APOLD1, VEGFA, DPP4, CLDN3, PLAU, DDIT4, NOX4, TEK, AJUBA, ADA	741	172	16792	2.23978	0.999989	0.541453	0.540336	2.40611
GOTERM_BP_DIRECT	GO:0048593~camera-type eye morphogenesis	5	0.501505	0.0044537	RING1, COL8A2, AQP5, EPHB2, VEGFA	741	16	16792	7.08165	0.999998	0.541453	0.540336	2.35128
GOTERM_BP_DIRECT	GO:0007411~axon guidance	16	1.60481	0.00450911	SPTBN4, NGFR, ROBO3, FOXD1, UNC5A, WNT3A, EPHA8, SPTB, ZNF280D, EFNA1, ZNF280A, ARTN, SLIT1, SLIT3, EPHB2, FEZF1	741	159	16792	2.28038	0.999998	0.541453	0.540336	2.34591
GOTERM_BP_DIRECT	GO:0009409~response to cold	7	0.702106	0.00451014	ADRB3, ZNF516, LPL, ADM, ADRB2, HSPA2, LRP11	741	36	16792	4.40636	0.999998	0.541453	0.540336	2.34581
GOTERM_BP_DIRECT	GO:0035725~sodium ion transmembrane transport	10	1.00301	0.00465006	SCNN1G, SLC34A2, SCNN1D, SCN9A, ASIC2, SCN4B, HCN2, SLC4A5, SLC5A5, ASIC1	741	73	16792	3.10428	0.999999	0.541453	0.540336	2.33254
GOTERM_BP_DIRECT	GO:0001958~endochondral ossification	6	0.601805	0.00498748	MEF2C, COL2A1, FGF18, TEK, FGFR3, BMP6	741	26	16792	5.22952	1	0.558406	0.557255	2.30212
GOTERM_BP_DIRECT	GO:0007189~adenylate cyclase-activating G-protein coupled receptor signaling pathway	8	0.802407	0.00601217	PTGER4, CALCR, GPR78, ADRB3, PTGER3, PTH1R, ADRB2, ADCY8	741	50	16792	3.6258	1	0.648201	0.646865	2.22097
GOTERM_BP_DIRECT	GO:0008277~regulation of G-protein coupled receptor protein signaling pathway	7	0.702106	0.00675754	RGS5, RAMP3, GNG7, RGS11, RGS9, RAMP1, RGS6	741	39	16792	4.06741	1	0.702543	0.701095	2.17021
GOTERM_BP_DIRECT	GO:0001501~skeletal system development	14	1.40421	0.00751457	WFIKKN1, NCAN, NOG, IGF2, PTH1R, BMP6, ADAMTS4, COL2A1, EXTL1, COL1A2, FRZB, RPL38, SOX9, FGFR3	741	137	16792	2.31575	1	0.74333	0.741798	2.1241
GOTERM_BP_DIRECT	GO:0006821~chloride transport	7	0.702106	0.00766056	GABRA1, FXYD1, SLC4A10, TSPO, ANO9, NMUR1, GABRG3	741	40	16792	3.96572	1	0.74333	0.741798	2.11574
GOTERM_BP_DIRECT	GO:0006814~sodium ion transport	10	1.00301	0.00916707	SCNN1G, SCNN1D, SCN9A, SLC4A10, ATP1A2, ATP1B2, SLC13A5, SLC5A2, SCN4B, ASIC1	741	81	16792	2.79769	1	0.860818	0.859043	2.03777
GOTERM_BP_DIRECT	GO:0070374~positive regulation of ERK1 and ERK2 cascade	16	1.60481	0.0106565	CCL25, PDGFRB, NQO2, PDGFB, ARRB1, NOD2, ADRA1A, CTGF, VEGFA, THPO, GLIPR2, FGF18, NOX4, TEK, FGFR3, FGF21	741	175	16792	2.07189	1	0.951342	0.949381	1.97239
GOTERM_BP_DIRECT	GO:0033628~regulation of cell adhesion mediated by integrin	4	0.401204	0.0107847	EFNA1, PLAU, EPHA8, TESC	741	11	16792	8.24046	1	0.951342	0.949381	1.96719
GOTERM_BP_DIRECT	GO:0015701~bicarbonate transport	7	0.702106	0.0121504	CA12, CA3, CA4, SLC4A10, CA7, SLC4A5, SLC26A5	741	44	16792	3.6052	1	0.993806	0.991757	1.91541
GOTERM_BP_DIRECT	GO:0007155~cell adhesion	32	3.20963	0.0122774	FBLN7, LGALS3BP, NCAN, ITGA2B, NEDD9, ICAM5, THBS4, CTGF, CDH5, STAB1, HMCN2, CYP1B1, HES1, MADCAM1, CTNNA2, NLGN4Y, AOC3, EGFL7, LAMB3, EPHA8, ATP1B2, HCK, CD4, CEACAM1, NPHS1, PRPH2, ITGA10, NINJ2, COL4A6, SSPN, CDH13, GNE	741	459	16792	1.57987	1	0.993806	0.991757	1.91089
GOTERM_BP_DIRECT	GO:0050873~brown fat cell differentiation	6	0.601805	0.0122903	CEBPB, LAMB3, ADRB3, ZNF516, SLC2A4, ADRB2	741	32	16792	4.24899	1	0.993806	0.991757
GOTERM_BP_DIRECT	GO:0046889~positive regulation of lipid biosynthetic process	4	0.401204	0.0139148	MLXIPL, SIRT4, ABHD6, CCDC3	741	12	16792	7.55376	1	1	0.998282
GOTERM_BP_DIRECT	GO:0002687~positive regulation of leukocyte migration	4	0.401204	0.0139148	TNFRSF18, ITGA2B, MADCAM1, VEGFA	741	12	16792	7.55376	1	1	0.998282
GOTERM_BP_DIRECT	GO:0007605~sensory perception of sound	13	1.30391	0.0145326	SPTBN4, CDKN1B, USH1C, CACNA1D, GJC3, COL2A1, USH1G, KCNQ1, RPL38, ASIC2, CRYM, KPTN, SLC26A5	741	133	16792	2.21501	1	1	0.998282
GOTERM_BP_DIRECT	GO:0051216~cartilage development	8	0.802407	0.01463	COL2A1, PAX7, NOG, SMAD9, SOX9, SULF1, TAPT1, BMP6	741	59	16792	3.07271	1	1	0.998282
GOTERM_BP_DIRECT	GO:0043406~positive regulation of MAP kinase activity	8	0.802407	0.01463	PDGFRB, MEF2C, FLT3, FGF18, PDGFB, NOX4, AJUBA, VEGFA	741	59	16792	3.07271	1	1	0.998282
GOTERM_BP_DIRECT	GO:0008284~positive regulation of cell proliferation	32	3.20963	0.0151036	VIPR1, CDKN1B, FLT3, PDGFB, ADM, TNFRSF11A, PTH1R, CTGF, DPP4, PURA, HES1, SOX9, NKX2-5, IL6R, TRPM4, IL12RB2, FGF21, PDGFRB, IL11, MYOCD, WNT3A, IGF2, APLN, VEGFA, MLXIPL, HCK, SFRP1, FGF18, PRTN3, FGFR3, CRLF1, HMX2	741	466	16792	1.55614	1	1	0.998282
GOTERM_BP_DIRECT	GO:0007267~cell-cell signaling	20	2.00602	0.0174354	FZD1, PCSK1, IL11, VIPR2, ADM, TNFRSF11A, ADRB2, ADRA1A, CTGF, POMC, EFNA1, ADRB3, GJA4, FGF18, STAB1, TEK, TAC1, FGFR3, HCN2, FGF21	741	254	16792	1.78435	1	1	0.998282
GOTERM_BP_DIRECT	GO:0086012~membrane depolarization during cardiac muscle cell action potential	4	0.401204	0.017506	CACNA1D, ATP1A2, SCN4B, HCN2	741	13	16792	6.9727	1	1	0.998282
GOTERM_BP_DIRECT	GO:0030240~skeletal muscle thin filament assembly	3	0.300903	0.0177458	ACTA1, ACTC1, TCAP	741	5	16792	13.5968	1	1	0.998282
GOTERM_BP_DIRECT	GO:0072593~reactive oxygen species metabolic process	6	0.601805	0.0177872	SESN2, DDIT4, PDGFB, NOX4, PLA2R1, CTGF	741	35	16792	3.88479	1	1	0.998282
GOTERM_BP_DIRECT	GO:0006936~muscle contraction	11	1.10331	0.019607	TMOD1, ACTA1, VIPR1, ACTN3, FXYD1, SSPN, HRC, TAZ, MYL9, SNTB1, SNTA1	741	107	16792	2.32966	1	1	0.998282
GOTERM_BP_DIRECT	GO:0003009~skeletal muscle contraction	5	0.501505	0.0196798	JSRP1, TNNC1, TNNC2, TCAP, TNNI3	741	24	16792	4.7211	1	1	0.998282
GOTERM_BP_DIRECT	GO:0003382~epithelial cell morphogenesis	4	0.401204	0.0215637	CLDN3, BCL11B, RILPL1, PALLD	741	14	16792	6.47465	1	1	0.998282
GOTERM_BP_DIRECT	GO:0009395~phospholipid catabolic process	4	0.401204	0.0215637	PLA2G4C, PLCG2, PLA2G4A, ABHD6	741	14	16792	6.47465	1	1	0.998282
GOTERM_BP_DIRECT	GO:0006937~regulation of muscle contraction	4	0.401204	0.0215637	TNNT2, TNNC1, TNNC2, MYL9	741	14	16792	6.47465	1	1	0.998282
GOTERM_BP_DIRECT	GO:0007188~adenylate cyclase-modulating G-protein coupled receptor signaling pathway	6	0.601805	0.0222321	PTGER4, GALR3, ADRB3, CACNA1D, PTH1R, ADRB2	741	37	16792	3.6748	1	1	0.998282
GOTERM_BP_DIRECT	GO:0043547~positive regulation of GTPase activity	36	3.61083	0.0271863	SPTBN4, ARHGEF25, RASGRF1, ARHGDIG, PDGFB, ARRB1, ARHGAP36, RGS5, ALS2CL, RASGEF1C, EPS8L1, NRTN, RGS9, RGS6, FGF22, WNT4, GARNL3, PSD, CCL25, PDGFRB, STARD8, ARHGEF17, GFRA1, ADAP1, SPTB, GRIN2D, SFRP1, ARTN, DLC1, FGF18, ARHGEF4, RGS11, TEK, RIN1, FGFR3, NGEF	741	565	16792	1.4439	1	1	0.998282
GOTERM_BP_DIRECT	GO:0050796~regulation of insulin secretion	8	0.802407	0.0276542	GLP1R, SNAP25, UQCC2, ARL2, CACNA2D2, CACNA1D, GCK, SYT7	741	67	16792	2.70582	1	1	0.998282
GOTERM_BP_DIRECT	GO:0050731~positive regulation of peptidyl-tyrosine phosphorylation	9	0.902708	0.02781	EFNA1, ANGPT4, IL11, CD4, PDGFB, IGF2, IL6R, THBS4, VEGFA	741	82	16792	2.48721	1	1	0.998282
GOTERM_BP_DIRECT	GO:0071377~cellular response to glucagon stimulus	6	0.601805	0.0301517	GLP1R, GNG7, ADCY8, GNG11, ASS1, FGF21	741	40	16792	3.39919	1	1	0.998282
GOTERM_BP_DIRECT	GO:0007190~activation of adenylate cyclase activity	6	0.601805	0.0301517	GLP1R, VIPR2, CALCR, ADRB3, ADRB2, ADCY8	741	40	16792	3.39919	1	1	0.998282
GOTERM_BP_DIRECT	GO:0030279~negative regulation of ossification	4	0.401204	0.0310827	MEF2C, SFRP1, CALCR, SOX9	741	16	16792	5.66532	1	1	0.998282
GOTERM_BP_DIRECT	GO:1900745~positive regulation of p38MAPK cascade	4	0.401204	0.0310827	GADD45B, GDF6, XDH, VEGFA	741	16	16792	5.66532	1	1	0.998282
GOTERM_BP_DIRECT	GO:2001234~negative regulation of apoptotic signaling pathway	4	0.401204	0.0310827	CTH, NOG, MEIS3, WNT4	741	16	16792	5.66532	1	1	0.998282
GOTERM_BP_DIRECT	GO:0010107~potassium ion import	5	0.501505	0.033038	KCNJ4, KCNJ10, ATP1A2, ATP1B2, KCNJ3	741	28	16792	4.04666	1	1	0.998282
GOTERM_BP_DIRECT	GO:0030855~epithelial cell differentiation	8	0.802407	0.0340958	FZD1, CBR1, TAGLN, UPK1A, FZD2, TST, AKR1C1, VEGFA	741	70	16792	2.58986	1	1	0.998282
GOTERM_BP_DIRECT	GO:0007166~cell surface receptor signaling pathway	20	2.00602	0.0346827	CCL25, GLP1R, VIPR1, VIPR2, CD82, GFRA1, PTH1R, ADRB2, ADAP1, ADGRG3, TSPAN15, CD4, UPK1A, CALCR, PRPH2, ADGRG5, TSPAN7, TSPAN2, BIRC3, IL12RB2	741	274	16792	1.65411	1	1	0.998282
GOTERM_BP_DIRECT	GO:0001570~vasculogenesis	7	0.702106	0.035989	TMEM100, MYOCD, EGFL7, TNNI3, ADM, NKX2-5, VEGFA	741	56	16792	2.83266	1	1	0.998282
GOTERM_BP_DIRECT	GO:0006024~glycosaminoglycan biosynthetic process	6	0.601805	0.0363028	HS3ST3B1, PDGFRB, EXTL1, SDC2, GPC3, HSPG2	741	42	16792	3.23732	1	1	0.998282
GOTERM_BP_DIRECT	GO:0070509~calcium ion import	4	0.401204	0.0365382	CACNA1I, CASR, CACNA1D, GCK	741	17	16792	5.33206	1	1	0.998282
GOTERM_BP_DIRECT	GO:0007275~multicellular organism development	33	3.30993	0.036804	MESP2, WNT2B, PLEKHB1, TPGS1, DACH2, RPS4Y1, PRTG, THPO, FRZB, SOHLH2, CDK20, TSNAXIP1, WNT4, PAQR8, FZD2, GADD45B, PAQR5, EYA2, TNFRSF18, IGF2, OSGIN1, PCOLCE, SHISA2, EBF4, GRHL1, TNFRSF1B, MTURN, DAZL, MMP11, SFRP1, ZNF516, CLC, TRIM54	741	521	16792	1.43536	1	1	0.998282
GOTERM_BP_DIRECT	GO:0045746~negative regulation of Notch signaling pathway	5	0.501505	0.0370318	DLL4, EGFL7, CHAC1, DLK1, BEND6	741	29	16792	3.90712	1	1	0.998282
GOTERM_BP_DIRECT	GO:0030203~glycosaminoglycan metabolic process	5	0.501505	0.0370318	NCAN, SDC2, GPC3, CSPG5, HSPG2	741	29	16792	3.90712	1	1	0.998282
GOTERM_BP_DIRECT	GO:0007268~chemical synaptic transmission	18	1.80542	0.0371625	SYT5, SNAP25, VIPR1, SLC1A1, CACNA1B, TPGS1, GABRG1, GRIN2D, GRM3, HTR6, DLG2, GALR3, NPTX1, ASIC2, TAC1, NPTX2, SNCB, KCNK3	741	240	16792	1.6996	1	1	0.998282
GOTERM_BP_DIRECT	GO:0018108~peptidyl-tyrosine phosphorylation	13	1.30391	0.0381814	PDGFRB, EPHA6, EPHA10, FLT3, EPHA8, PDGFB, HCK, FGF18, TEK, EPHB2, FGFR3, FGF22, IL12RB2	741	153	16792	1.92547	1	1	0.998282
GOTERM_BP_DIRECT	GO:0007417~central nervous system development	11	1.10331	0.0392334	DMBX1, PCP4, PPP1R17, COL2A1, BTD, NCAN, DNER, NPTX1, ASIC2, HPCAL4, KLK6	741	120	16792	2.07728	1	1	0.998282
GOTERM_BP_DIRECT	GO:0071773~cellular response to BMP stimulus	5	0.501505	0.0412909	TMEM100, SFRP1, COL2A1, SMAD9, BMP6	741	30	16792	3.77688	1	1	0.998282
GOTERM_BP_DIRECT	GO:0001504~neurotransmitter uptake	3	0.300903	0.0455089	SNAP25, SV2B, ATP1A2	741	8	16792	8.49798	1	1	0.998282
GOTERM_BP_DIRECT	GO:0030513~positive regulation of BMP signaling pathway	5	0.501505	0.0458154	FOXD1, GPC3, HES1, SULF1, RNF165	741	31	16792	3.65504	1	1	0.998282
GOTERM_BP_DIRECT	GO:0008016~regulation of heart contraction	5	0.501505	0.0458154	GLP1R, TNNT2, KCNQ1, FXYD1, CACNA1B	741	31	16792	3.65504	1	1	0.998282
GOTERM_BP_DIRECT	GO:0042391~regulation of membrane potential	8	0.802407	0.0469082	RIMS3, KCNH6, ASIC2, HCN2, FAM19A4, ASIC1, TRPM4, SLC26A5	741	75	16792	2.4172	1	1	0.998282
GOTERM_BP_DIRECT	GO:0050679~positive regulation of epithelial cell proliferation	7	0.702106	0.0479851	SFRP1, NOG, HTRA1, SOX9, NOD2, BMP6, VEGFA	741	60	16792	2.64381	1	1	0.998282
GOTERM_BP_DIRECT	GO:0032332~positive regulation of chondrocyte differentiation	4	0.401204	0.0488075	FGF18, SOX9, GDF6, BMP6	741	19	16792	4.77079	1	1	0.998282
GOTERM_BP_DIRECT	GO:0090190~positive regulation of branching involved in ureteric bud morphogenesis	4	0.401204	0.0488075	WNT2B, NOG, SOX9, VEGFA	741	19	16792	4.77079	1	1	0.998282
GOTERM_BP_DIRECT	GO:0030509~BMP signaling pathway	8	0.802407	0.0497937	TMEM100, ZCCHC12, USP9Y, NOG, SMAD9, GDF6, NKX2-5, BMP6	741	76	16792	2.3854	1	1	0.998282
GOTERM_BP_DIRECT	GO:0022617~extracellular matrix disassembly	8	0.802407	0.0497937	ADAMTS4, MMP11, LAMB3, HTRA1, MMP19, CTSV, HSPG2, KLK7	741	76	16792	2.3854	1	1	0.998282
GOTERM_BP_DIRECT	GO:0001523~retinoid metabolic process	7	0.702106	0.0513263	AKR1C1, SDC2, GPC3, LPL, LRAT, HSPG2, DHRS3	741	61	16792	2.60047	1	1	0.998282
GOTERM_BP_DIRECT	GO:0071230~cellular response to amino acid stimulus	6	0.601805	0.0548443	CEBPB, COL1A2, SESN3, SESN2, COL4A6, ASS1	741	47	16792	2.89293	1	1	0.998282
GOTERM_BP_DIRECT	GO:0009267~cellular response to starvation	6	0.601805	0.0548443	SFRP1, WNT2B, KIAA1324, CTSV, DNAJC15, WNT4	741	47	16792	2.89293	1	1	0.998282
GOTERM_BP_DIRECT	GO:0045600~positive regulation of fat cell differentiation	6	0.601805	0.0548443	SFRP1, CEBPB, FRZB, CCDC3, MEDAG, TRPM4	741	47	16792	2.89293	1	1	0.998282
GOTERM_BP_DIRECT	GO:0001892~embryonic placenta development	4	0.401204	0.0556012	CEBPB, TTPA, ESRRB, PDGFB	741	20	16792	4.53225	1	1	0.998282
GOTERM_BP_DIRECT	GO:0045747~positive regulation of Notch signaling pathway	5	0.501505	0.0556573	LFNG, DLL4, MFNG, HES1, NOD2	741	33	16792	3.43353	1	1	0.998282
GOTERM_BP_DIRECT	GO:1990573~potassium ion import across plasma membrane	3	0.300903	0.0568358	ATP1A2, HCN2, KCNJ3	741	9	16792	7.55376	1	1	0.998282
GOTERM_BP_DIRECT	GO:0060452~positive regulation of cardiac muscle contraction	3	0.300903	0.0568358	KCNQ1, ADRA1A, CTGF	741	9	16792	7.55376	1	1	0.998282
GOTERM_BP_DIRECT	GO:0018095~protein polyglutamylation	3	0.300903	0.0568358	TTLL7, TTLL6, TPGS1	741	9	16792	7.55376	1	1	0.998282
GOTERM_BP_DIRECT	GO:1904262~negative regulation of TORC1 signaling	3	0.300903	0.0568358	SESN3, SESN2, RNF152	741	9	16792	7.55376	1	1	0.998282
GOTERM_BP_DIRECT	GO:0090090~negative regulation of canonical Wnt signaling pathway	13	1.30391	0.0568888	FZD1, APC2, CHD8, NOG, NKD2, SFRP1, PSMD5, FRZB, GPC3, NOTUM, SOX9, NKX2-5, WNT4	741	163	16792	1.80734	1	1	0.998282
GOTERM_BP_DIRECT	GO:0071456~cellular response to hypoxia	9	0.902708	0.0611614	ANGPT4, SFRP1, STC2, SIRT4, NDNF, SLC2A4, CPEB2, KCNK3, VEGFA	741	96	16792	2.12449	1	1	0.998282
GOTERM_BP_DIRECT	GO:0051894~positive regulation of focal adhesion assembly	4	0.401204	0.0628182	SFRP1, TEK, WNT4, VEGFA	741	21	16792	4.31643	1	1	0.998282
GOTERM_BP_DIRECT	GO:0035023~regulation of Rho protein signal transduction	8	0.802407	0.0658829	ALS2CL, ARHGEF25, ARHGEF17, DLC1, RASGRF1, EPS8L1, ARHGEF4, NGEF	741	81	16792	2.23815	1	1	0.998282
GOTERM_BP_DIRECT	GO:0086091~regulation of heart rate by cardiac conduction	5	0.501505	0.0665433	KCNQ1, CACNA1D, SCN4B, KCNJ3, TRPM4	741	35	16792	3.23732	1	1	0.998282
GOTERM_BP_DIRECT	GO:0007219~Notch signaling pathway	10	1.00301	0.067462	MESP2, DLL4, TMEM100, ANGPT4, CDKN1B, RPS19, DNER, HES1, SOX9, CHAC1	741	115	16792	1.97055	1	1	0.998282
GOTERM_BP_DIRECT	GO:2001214~positive regulation of vasculogenesis	3	0.300903	0.0690182	TMEM100, CEACAM1, ADM	741	10	16792	6.79838	1	1	0.998282
GOTERM_BP_DIRECT	GO:2000727~positive regulation of cardiac muscle cell differentiation	3	0.300903	0.0690182	MEF2C, MYOCD, WNT3A	741	10	16792	6.79838	1	1	0.998282
GOTERM_BP_DIRECT	GO:0040037~negative regulation of fibroblast growth factor receptor signaling pathway	3	0.300903	0.0690182	SHISA2, SULF1, WNT4	741	10	16792	6.79838	1	1	0.998282
GOTERM_BP_DIRECT	GO:0051481~negative regulation of cytosolic calcium ion concentration	3	0.300903	0.0690182	HRC, ATP1A2, KCNK3	741	10	16792	6.79838	1	1	0.998282
GOTERM_BP_DIRECT	GO:0003149~membranous septum morphogenesis	3	0.300903	0.0690182	FZD1, FZD2, NOG	741	10	16792	6.79838	1	1	0.998282
GOTERM_BP_DIRECT	GO:0019371~cyclooxygenase pathway	3	0.300903	0.0690182	CBR1, TBXAS1, PTGS1	741	10	16792	6.79838	1	1	0.998282
GOTERM_BP_DIRECT	GO:0006813~potassium ion transport	8	0.802407	0.0694364	KCNJ4, CDKN1B, KCNJ10, ATP1A2, ATP1B2, KCNK17, KCNK3, KCNJ3	741	82	16792	2.21086	1	1	0.998282
GOTERM_BP_DIRECT	GO:0007269~neurotransmitter secretion	6	0.601805	0.0729709	SNAP25, HRH3, CACNA1B, LIN7B, TSPOAP1, BAIAP3	741	51	16792	2.66603	1	1	0.998282
GOTERM_BP_DIRECT	GO:0060070~canonical Wnt signaling pathway	8	0.802407	0.0731022	FZD1, SFRP1, FZD2, WNT2B, WNT3A, CHD8, NKX2-5, WNT4	741	83	16792	2.18422	1	1	0.998282
GOTERM_BP_DIRECT	GO:0051897~positive regulation of protein kinase B signaling	8	0.802407	0.0768803	IGFBP5, THPO, F10, FAM110C, IGF2, NOX4, TEK, MEIS3	741	84	16792	2.15822	1	1	0.998282
GOTERM_BP_DIRECT	GO:0016337~single organismal cell-cell adhesion	9	0.902708	0.077381	CDH5, IGSF5, NEGR1, COL8A2, SOX9, CTNNA2, ICAM5, JAM2, LIMS2	741	101	16792	2.01932	1	1	0.998282
GOTERM_BP_DIRECT	GO:0071320~cellular response to cAMP	6	0.601805	0.0779557	IGFBP5, KCNQ1, NOX4, HCN2, ASS1, SLC5A5	741	52	16792	2.61476	1	1	0.998282
GOTERM_BP_DIRECT	GO:0008344~adult locomotory behavior	6	0.601805	0.0779557	TMOD1, DMBX1, LGI4, SEZ6, ATP1A2, GRIN2D	741	52	16792	2.61476	1	1	0.998282
GOTERM_BP_DIRECT	GO:0030178~negative regulation of Wnt signaling pathway	6	0.601805	0.0779557	APC2, SFRP1, FRZB, CHD8, NOTUM, SHISA2	741	52	16792	2.61476	1	1	0.998282
GOTERM_BP_DIRECT	GO:0006633~fatty acid biosynthetic process	6	0.601805	0.0779557	PRKAA2, FADS6, ACSM1, SCD5, LPL, HSD17B8	741	52	16792	2.61476	1	1	0.998282
GOTERM_BP_DIRECT	GO:0050770~regulation of axonogenesis	4	0.401204	0.0784643	EFNA1, SLIT1, SLIT3, LRRC4C	741	23	16792	3.94109	1	1	0.998282
GOTERM_BP_DIRECT	GO:0051966~regulation of synaptic transmission, glutamatergic	4	0.401204	0.0784643	GRM3, MEF2C, GRM8, ATP1A2	741	23	16792	3.94109	1	1	0.998282
GOTERM_BP_DIRECT	GO:0048266~behavioral response to pain	3	0.300903	0.081959	SCN9A, TSPO, THBS4	741	11	16792	6.18035	1	1	0.998282
GOTERM_BP_DIRECT	GO:0001938~positive regulation of endothelial cell proliferation	7	0.702106	0.0830657	EGFL7, PDGFB, CDH13, TEK, THBS4, BMP6, VEGFA	741	69	16792	2.29897	1	1	0.998282
GOTERM_BP_DIRECT	GO:0035556~intracellular signal transduction	25	2.50752	0.0834187	PPP1R17, PRKAA2, RASGRF1, NOD2, ADCY8, ADRA1A, CTGF, PLCG2, STK32A, GPR155, RGS9, STK32C, RGS6, IGFBP5, PRKCB, NFAM1, PLA2G4C, MAPK13, MLXIPL, PPP1R1B, ARHGEF4, GNB1L, RGS11, PLCD1, GCOM1	741	403	16792	1.40579	1	1	0.998282
GOTERM_BP_DIRECT	GO:0019933~cAMP-mediated signaling	5	0.501505	0.0847705	GLP1R, ADM, SOX9, ADCY8, TGM2	741	38	16792	2.98175	1	1	0.998282
GOTERM_BP_DIRECT	GO:0001568~blood vessel development	5	0.501505	0.0847705	MEF2C, CEACAM1, EGFL7, COL1A2, GJA4	741	38	16792	2.98175	1	1	0.998282
GOTERM_BP_DIRECT	GO:0042517~positive regulation of tyrosine phosphorylation of Stat3 protein	5	0.501505	0.0847705	HES1, IL6R, FGFR3, CRLF1, VEGFA	741	38	16792	2.98175	1	1	0.998282
GOTERM_BP_DIRECT	GO:0032972~regulation of muscle filament sliding speed	2	0.200602	0.0861977	TNNT2, TNNC1	741	2	16792	22.6613	1	1	0.998282
GOTERM_BP_DIRECT	GO:0045601~regulation of endothelial cell differentiation	2	0.200602	0.0861977	CEACAM1, APOLD1	741	2	16792	22.6613	1	1	0.998282
GOTERM_BP_DIRECT	GO:0035397~helper T cell enhancement of adaptive immune response	2	0.200602	0.0861977	CD4, NLRP10	741	2	16792	22.6613	1	1	0.998282
GOTERM_BP_DIRECT	GO:0002724~regulation of T cell cytokine production	2	0.200602	0.0861977	CLC, TRPM4	741	2	16792	22.6613	1	1	0.998282
GOTERM_BP_DIRECT	GO:0032349~positive regulation of aldosterone biosynthetic process	2	0.200602	0.0861977	BMP6, WNT4	741	2	16792	22.6613	1	1	0.998282
GOTERM_BP_DIRECT	GO:0002092~positive regulation of receptor internalization	4	0.401204	0.086862	WNT3A, PLCG2, ARRB1, VEGFA	741	24	16792	3.77688	1	1	0.998282
GOTERM_BP_DIRECT	GO:0006644~phospholipid metabolic process	6	0.601805	0.088458	PLA2G4C, LPL, PLA2G4A, TAZ, PLPP2, PLCD1	741	54	16792	2.51792	1	1	0.998282
GOTERM_BP_DIRECT	GO:0042981~regulation of apoptotic process	15	1.50451	0.0888469	NGFR, SDF2L1, ACTN3, FLT3, TNFRSF11A, NOD2, GDF6, TNFRSF1B, INHBC, BMP6, INHBE, SOX9, BCL2L14, BIRC3, BOK	741	213	16792	1.59586	1	1	0.998282
GOTERM_BP_DIRECT	GO:0048791~calcium ion-regulated exocytosis of neurotransmitter	5	0.501505	0.0913339	SYT5, RIMS3, SYT12, SYT16, SYT7	741	39	16792	2.90529	1	1	0.998282
GOTERM_BP_DIRECT	GO:0030199~collagen fibril organization	5	0.501505	0.0913339	MMP11, COL2A1, COL1A2, COL5A3, CYP1B1	741	39	16792	2.90529	1	1	0.998282
GOTERM_BP_DIRECT	GO:0002062~chondrocyte differentiation	5	0.501505	0.0913339	MEF2C, COL2A1, WNT2B, PTH1R, FGFR3	741	39	16792	2.90529	1	1	0.998282
GOTERM_BP_DIRECT	GO:0006412~translation	17	1.70512	0.0943132	RPL31, ASMT, RPS3A, RPS4Y1, RPL9, RPL3L, RPS19, RPS29, RPL37A, RPL22L1, RPL38, RPL26, RPL37, CPEB2, RPS21, RPL39, RPL17	741	253	16792	1.52269	1	1	0.998282
GOTERM_BP_DIRECT	GO:0040015~negative regulation of multicellular organism growth	3	0.300903	0.0955678	ADRB3, STC2, ADRB2	741	12	16792	5.66532	1	1	0.998282
GOTERM_BP_DIRECT	GO:0035385~Roundabout signaling pathway	3	0.300903	0.0955678	ROBO3, SLIT1, SLIT3	741	12	16792	5.66532	1	1	0.998282
GOTERM_BP_DIRECT	GO:0090179~planar cell polarity pathway involved in neural tube closure	3	0.300903	0.0955678	FZD1, SFRP1, FZD2	741	12	16792	5.66532	1	1	0.998282
GOTERM_BP_DIRECT	GO:0032230~positive regulation of synaptic transmission, GABAergic	3	0.300903	0.0955678	CA7, TAC1, ADRA1A	741	12	16792	5.66532	1	1	0.998282
GOTERM_BP_DIRECT	GO:0046323~glucose import	3	0.300903	0.0955678	SESN2, SLC2A12, SLC2A4	741	12	16792	5.66532	1	1	0.998282
GOTERM_BP_DIRECT	GO:0055003~cardiac myofibril assembly	3	0.300903	0.0955678	PDGFRB, ACTC1, TCAP	741	12	16792	5.66532	1	1	0.998282
GOTERM_BP_DIRECT	GO:0060416~response to growth hormone	3	0.300903	0.0955678	IGFBP5, TRIM16, ASS1	741	12	16792	5.66532	1	1	0.998282
GOTERM_BP_DIRECT	GO:0055008~cardiac muscle tissue morphogenesis	3	0.300903	0.0955678	ACTC1, TCAP, NKX2-5	741	12	16792	5.66532	1	1	0.998282
GOTERM_BP_DIRECT	GO:0002181~cytoplasmic translation	4	0.401204	0.0956206	RPL31, RPL22L1, RPL26, RPL9	741	25	16792	3.6258	1	1	0.998282

## Sheet: ESC_KO#1_DEG_GO_up
Go terms of up-regulated DEG in CHD8 KO#1 at ESC stage
Category	Term	Count	%	PValue	Genes	List Total	Pop Hits	Pop Total	Fold Enrichment	Bonferroni	Benjamini	FDR
GOTERM_BP_DIRECT	GO:0007156~homophilic cell adhesion via plasma membrane adhesion molecules	16	5.99251	1.30267e-10	PCDHGA6, PCDHGA5, PCDHB15, PCDHB14, PCDHB13, PCDHB12, PCDHB11, PCDHA11, PCDHB10, PCDHGA11, PCDHB16, PCDHGB1, PCDHB5, PCDHB3, PCDHB8, PCDHB7	179	158	16792	9.49975	1.21279e-07	1.21279e-07	1.21279e-07	9.88516
GOTERM_BP_DIRECT	GO:0016339~calcium-dependent cell-cell adhesion via plasma membrane cell adhesion molecules	7	2.62172	4.04751e-07	PCDHB16, PCDHB5, PCDHB14, PCDHB13, PCDHB3, PCDHB11, PCDHB10	179	28	16792	23.4525	0.000376753	0.000188412	0.000188412	6.39281
GOTERM_BP_DIRECT	GO:0007416~synapse assembly	7	2.62172	4.46563e-05	PCDHB16, PCDHB5, PCDHB14, PCDHB13, PCDHB3, PCDHB11, PCDHB10	179	61	16792	10.7651	0.0407235	0.0138583	0.0138583	4.35012
GOTERM_BP_DIRECT	GO:0031133~regulation of axon diameter	3	1.1236	0.00109417	KEL, XK, NEFL	179	5	16792	56.286	0.639128	0.254668	0.254668	2.96091
GOTERM_BP_DIRECT	GO:0007155~cell adhesion	13	4.86891	0.0036607	POSTN, NLGN4X, PCDHB15, PCDHB12, PCDHB11, PCDHA11, IGSF11, ADGRE2, ISLR, KITLG, SVEP1, PCDHB3, CD33	179	459	16792	2.65693	0.967103	0.639532	0.639532	2.43644
GOTERM_BP_DIRECT	GO:0007268~chemical synaptic transmission	9	3.37079	0.00412158	LRFN5, PCDHB16, PCDHB5, PCDHB14, PCDHB13, PCDHB3, PCDHB11, GRIN2B, PCDHB10	179	240	16792	3.51788	0.978616	0.639532	0.639532	2.38494
GOTERM_BP_DIRECT	GO:0010951~negative regulation of endopeptidase activity	6	2.24719	0.00936578	LXN, PROS1, PZP, SPOCK3, A2ML1, TFPI	179	121	16792	4.65174	0.999843	1	1	2.02846
GOTERM_BP_DIRECT	GO:0046579~positive regulation of Ras protein signal transduction	3	1.1236	0.016974	ITPKB, KITLG, DGKI	179	19	16792	14.8121	1	1	1	1.77022
GOTERM_BP_DIRECT	GO:1900452~regulation of long term synaptic depression	2	0.749064	0.0314668	SORCS3, DGKI	179	3	16792	62.54	1	1	1	1.50215
GOTERM_BP_DIRECT	GO:0060128~corticotropin hormone secreting cell differentiation	2	0.749064	0.0314668	BMP2, FGF8	179	3	16792	62.54	1	1	1	1.50215
GOTERM_BP_DIRECT	GO:0033563~dorsal/ventral axon guidance	2	0.749064	0.0314668	FGF8, DCC	179	3	16792	62.54	1	1	1	1.50215
GOTERM_BP_DIRECT	GO:0007399~nervous system development	8	2.99625	0.0335261	CHRM3, SMPD1, DPF1, PCDHB15, PCDHB3, PCDHB12, PCDHB11, PCDHA11	179	287	16792	2.61491	1	1	1	1.47462
GOTERM_BP_DIRECT	GO:0030168~platelet activation	5	1.87266	0.0340574	GNA14, TRPC6, SYK, DGKI, PF4	179	115	16792	4.0787	1	1	1	1.46779
GOTERM_BP_DIRECT	GO:0040007~growth	3	1.1236	0.0352663	CNTF, BMP2, GDF3	179	28	16792	10.0511	1	1	1	1.45264
GOTERM_BP_DIRECT	GO:0060129~thyroid-stimulating hormone-secreting cell differentiation	2	0.749064	0.0417354	BMP2, FGF8	179	4	16792	46.905	1	1	1	1.3795
GOTERM_BP_DIRECT	GO:0010961~cellular magnesium ion homeostasis	2	0.749064	0.0518957	KEL, XK	179	5	16792	37.524	1	1	1	1.28487
GOTERM_BP_DIRECT	GO:0006298~mismatch repair	3	1.1236	0.0529171	MSH4, PMS2P5, MSH5	179	35	16792	8.04086	1	1	1	1.2764
GOTERM_BP_DIRECT	GO:0000165~MAPK cascade	7	2.62172	0.060549	ITPKB, PDGFRA, KITLG, FGF8, IL2RB, NEFL, GRIN2B	179	262	16792	2.50638	1	1	1	1.21789
GOTERM_BP_DIRECT	GO:0000710~meiotic mismatch repair	2	0.749064	0.0619488	MSH4, MSH5	179	6	16792	31.27	1	1	1	1.20797
GOTERM_BP_DIRECT	GO:0042487~regulation of odontogenesis of dentin-containing tooth	2	0.749064	0.0619488	BMP2, FGF8	179	6	16792	31.27	1	1	1	1.20797
GOTERM_BP_DIRECT	GO:0007165~signal transduction	19	7.1161	0.0672282	CHRM3, GPR89A, CNTF, CRADD, TIE1, NR1I3, CXCL5, GNGT1, ITPKB, GNA14, KITLG, SMPD1, INPP5D, IL2RB, SPOCK3, PDCD1, ITGB1BP2, CD33, TAS2R5	179	1161	16792	1.53522	1	1	1	1.17245
GOTERM_BP_DIRECT	GO:0030916~otic vesicle formation	2	0.749064	0.071896	FGF8, HESX1	179	7	16792	26.8029	1	1	1	1.1433
GOTERM_BP_DIRECT	GO:0045165~cell fate commitment	3	1.1236	0.0854314	BMP2, FGF8, HEY2	179	46	16792	6.11805	1	1	1	1.06838
GOTERM_BP_DIRECT	GO:0043647~inositol phosphate metabolic process	3	1.1236	0.0886285	ITPKB, SYNJ1, INPP5D	179	47	16792	5.98788	1	1	1	1.05243
GOTERM_BP_DIRECT	GO:0046638~positive regulation of alpha-beta T cell differentiation	2	0.749064	0.0914767	ITPKB, SYK	179	9	16792	20.8467	1	1	1	1.03869
GOTERM_BP_DIRECT	GO:0007599~hemostasis	2	0.749064	0.0914767	AVPR2, FLI1	179	9	16792	20.8467	1	1	1	1.03869
GOTERM_BP_DIRECT	GO:2000146~negative regulation of cell motility	2	0.749064	0.0914767	SPOCK3, TACSTD2	179	9	16792	20.8467	1	1	1	1.03869

## Sheet: ESC_KO#2_DEG_GO_DOWN
Go terms of down-regulated DEG in CHD8 KO#2 at ESC stage
Category	Term	Count	%	PValue	Genes	List Total	Pop Hits	Pop Total	Fold Enrichment	Bonferroni	Benjamini	FDR
GOTERM_BP_DIRECT	GO:0003151~outflow tract morphogenesis	10	1.35501	2.04204e-05	FZD1, HEYL, MEF2C, FZD2, SEMA3C, GJA5, ILK, NKX2-5, DHRS3, VEGFA	572	46	16792	6.38188	0.0519991	0.0436067	0.0435567
GOTERM_BP_DIRECT	GO:0007189~adenylate cyclase-activating G-protein coupled receptor signaling pathway	10	1.35501	4.11454e-05	CALCA, CALCR, GPR78, ADORA2B, GALR2, GALR1, PTH1R, ADRB2, ADCY1, ADCY8	572	50	16792	5.87133	0.102011	0.0436067	0.0435567
GOTERM_BP_DIRECT	GO:0007190~activation of adenylate cyclase activity	9	1.21951	5.00268e-05	GLP1R, EDNRA, CALCA, VIPR2, CALCR, ADORA2B, ADRB2, ADCY1, ADCY8	572	40	16792	6.60524	0.122627	0.0436067	0.0435567
GOTERM_BP_DIRECT	GO:0060048~cardiac muscle contraction	9	1.21951	0.000120754	TNNT2, KCNQ1, TNNC1, TNNI3, ATP1A2, SCN5A, TAZ, NKX2-5, SCN4B	572	45	16792	5.87133	0.270788	0.0716694	0.0715872
GOTERM_BP_DIRECT	GO:0008284~positive regulation of cell proliferation	33	4.47154	0.000137035	CDKN1B, HPSE2, PDGFB, ILK, ADM, ADRA1D, TNFRSF11A, PTH1R, CTGF, DPP4, PURA, CXCR2, NKX2-5, IL6R, TRPM4, IL12RB2, NKX3-1, FGF21, PDGFRB, IL11, MYOCD, IGF2, DYNAP, APLN, VEGFA, MLXIPL, SFRP1, TNFSF4, FGF18, HCLS1, PRTN3, FGFR3, ATF3	572	466	16792	2.0789	0.301187	0.0716694	0.0715872
GOTERM_BP_DIRECT	GO:0007204~positive regulation of cytosolic calcium ion concentration	14	1.89702	0.00065271	GLP1R, CALCA, CHRNA9, ADM, ADRA1D, PTH1R, ADRA1A, EDNRA, CALCR, GALR2, GALR1, CXCR2, CD36, TRPM4	572	134	16792	3.06711	0.818662	0.284473	0.284146
GOTERM_BP_DIRECT	GO:0001666~response to hypoxia	16	2.16802	0.000800487	MYOCD, CDKN1B, PKLR, PRKCB, ADM, ABAT, APOLD1, VEGFA, DPP4, EDNRA, CLDN3, KCNMA1, DDIT4, TEK, PPARA, AJUBA	572	172	16792	2.73085	0.87682	0.299039	0.298696
GOTERM_BP_DIRECT	GO:0006936~muscle contraction	12	1.62602	0.00103411	ACTA1, MYH2, ACTN3, KCNIP2, GALR2, CHRNE, HRC, LMOD1, SCN4A, TAZ, SNTB1, SNTA1	572	107	16792	3.29233	0.933169	0.338023	0.337635
GOTERM_BP_DIRECT	GO:0042157~lipoprotein metabolic process	7	0.948509	0.00164505	APOM, APOL6, LPL, PCSK9, PPARA, HSPG2, APOLD1	572	38	16792	5.4078	0.986504	0.409439	0.408969
GOTERM_BP_DIRECT	GO:0030049~muscle filament sliding	7	0.948509	0.00164505	ACTA1, MYH2, ACTN3, TNNT2, TNNC1, TNNI3, VIM	572	38	16792	5.4078	0.986504	0.409439	0.408969
GOTERM_BP_DIRECT	GO:0007165~signal transduction	59	7.99458	0.00207345	LGALS3BP, TENM1, CNTNAP1, VIPR2, RASGRF1, ADM, ARRB1, VLDLR, ADRA1A, MRC2, SYDE1, PSTPIP1, EDNRA, ARHGAP40, RPS6KA2, TSPO, PSD, PDGFRB, UNC5A, IGFBP5, CD300A, PRKCB, STARD8, NFAM1, IGFBP2, ANK1, MR1, HPCAL4, NCR1, CLDN4, CLDN3, ZNF516, RIN1, CHRNA9, NEDD9, TNFRSF11A, RASAL3, ADCY8, CACNA1I, CHRNE, CXCR2, SRGAP3, SH2B2, FGF21, BCL11B, KCNIP2, PILRA, APLN, GRIN2D, SMOC2, CD4, P2RX4, DLC1, SMOC1, TN…	572	1161	16792	1.49185	0.995607	0.409439	0.408969
GOTERM_BP_DIRECT	GO:0070542~response to fatty acid	5	0.677507	0.00221165	HMGCL, TBXAS1, CD36, ASS1, CTGF	572	17	16792	8.63431	0.996942	0.409439	0.408969
GOTERM_BP_DIRECT	GO:0060307~regulation of ventricular cardiac muscle cell membrane repolarization	5	0.677507	0.00221165	KCNQ1, GJA5, SCN5A, SCN4B, SNTA1	572	17	16792	8.63431	0.996942	0.409439	0.408969
GOTERM_BP_DIRECT	GO:0010460~positive regulation of heart rate	5	0.677507	0.00221165	KCNQ1, SLC1A1, HRC, ADM, TRPM4	572	17	16792	8.63431	0.996942	0.409439	0.408969
GOTERM_BP_DIRECT	GO:0048839~inner ear development	7	0.948509	0.00245859	PDGFRB, CDKN1B, MAF, CEBPD, KCNQ1, HPCA, DUOX2	572	41	16792	5.01211	0.998399	0.409439	0.408969
GOTERM_BP_DIRECT	GO:0070374~positive regulation of ERK1 and ERK2 cascade	15	2.03252	0.00266252	CCL25, PDGFRB, ALOX15, PDGFB, ARRB1, ADRA1A, CTGF, VEGFA, THPO, GLIPR2, FGF18, TEK, CD36, FGFR3, FGF21	572	175	16792	2.51628	0.999062	0.409439	0.408969
GOTERM_BP_DIRECT	GO:0007267~cell-cell signaling	19	2.57453	0.00272064	FZD1, IL11, CALCA, VIPR2, ADM, ADRA1D, TNFRSF11A, ADRB2, ADRA1A, CYR61, NUDT3, CTGF, GJA4, FGF18, TEK, FGFR3, IL17C, FGF11, FGF21	572	254	16792	2.19597	0.999195	0.409439	0.408969
GOTERM_BP_DIRECT	GO:0010226~response to lithium ion	4	0.542005	0.00281832	ACTA1, PKLR, IGFBP2, ADCY1	572	9	16792	13.0474	0.999377	0.409439	0.408969
GOTERM_BP_DIRECT	GO:2000379~positive regulation of reactive oxygen species metabolic process	6	0.813008	0.0031461	PDGFRB, PID1, PDGFB, TSPO, CD36, XDH	572	30	16792	5.87133	0.999736	0.411615	0.411143
GOTERM_BP_DIRECT	GO:0031623~receptor internalization	7	0.948509	0.00314811	DNM3, CALCA, CALCR, CXCR2, ADM, CD36, RAMP1	572	43	16792	4.77899	0.999738	0.411615	0.411143
GOTERM_BP_DIRECT	GO:0043547~positive regulation of GTPase activity	33	4.47154	0.00338751	SPTBN5, ARHGEF25, RASGRF1, PDGFB, KNDC1, ARRB1, RASAL3, RGS5, GRIN2A, ADAP2, PSD2, ARHGAP40, RASGEF1C, SRGAP3, MCF2L2, GARNL3, PSD, CCL25, PDGFRB, STARD8, ARHGEF17, GFRA1, SPTB, GRIN2D, SFRP1, TBC1D2, DLC1, FGF18, ARHGEF4, TEK, RIN1, FGFR3, RAPGEF4	572	565	16792	1.71464	0.99986	0.417155	0.416677
GOTERM_BP_DIRECT	GO:0043406~positive regulation of MAP kinase activity	8	1.08401	0.00373712	PDGFRB, TENM1, MEF2C, FGF18, PDGFB, ILK, AJUBA, VEGFA	572	59	16792	3.98056	0.999944	0.417155	0.416677
GOTERM_BP_DIRECT	GO:0032755~positive regulation of interleukin-6 production	7	0.948509	0.00397241	IL1A, ADORA2B, TNFSF4, CD36, RAB7B, IL6R, MAPK13	572	45	16792	4.56659	0.99997	0.417155	0.416677
GOTERM_BP_DIRECT	GO:0061337~cardiac conduction	7	0.948509	0.00397241	KCNJ4, KCNIP1, KCNIP2, KCNQ1, CACNA2D2, SCN5A, TRPM4	572	45	16792	4.56659	0.99997	0.417155	0.416677
GOTERM_BP_DIRECT	GO:0007507~heart development	15	2.03252	0.0039881	MEF2C, PDGFB, MICAL2, FOXJ1, ADM, TAZ, EDNRA, ADAP2, RPS6KA2, RBM20, TNNI3, TEK, NKX2-5, PPARA, NKX3-1	572	183	16792	2.40628	0.999971	0.417155	0.416677
GOTERM_BP_DIRECT	GO:0050873~brown fat cell differentiation	6	0.813008	0.00420464	CEBPB, LAMB3, ZNF516, ADRB2, PPARGC1A, SH2B2	572	32	16792	5.50437	0.999984	0.42289	0.422405
GOTERM_BP_DIRECT	GO:0001523~retinoid metabolic process	8	1.08401	0.00450943	APOM, AKR1C1, SDC2, GPC3, LPL, LRAT, HSPG2, DHRS3	572	61	16792	3.85005	0.999993	0.424819	0.424332
GOTERM_BP_DIRECT	GO:0034765~regulation of ion transmembrane transport	11	1.49051	0.00454873	KCNJ4, CLIC6, CACNA1I, KCNK12, KCNMA1, SCN9A, CACNA1B, CACNA2D2, SCN4A, ASIC2, KCNJ3	572	111	16792	2.90922	0.999993	0.424819	0.424332
GOTERM_BP_DIRECT	GO:0045820~negative regulation of glycolytic process	4	0.542005	0.00526167	ACTN3, DDIT4, PPARA, PPARGC1A	572	11	16792	10.6751	0.999999	0.443735	0.443226
GOTERM_BP_DIRECT	GO:0071456~cellular response to hypoxia	10	1.35501	0.00536242	SLC8A3, SFRP1, STC2, SIRT4, STC1, NDNF, PPARGC1A, VASN, NKX3-1, VEGFA	572	96	16792	3.05798	0.999999	0.443735	0.443226
GOTERM_BP_DIRECT	GO:0030282~bone mineralization	6	0.813008	0.00549533	PKDCC, ALOX15, GPC3, PTH1R, FGFR3, DUOX2	572	34	16792	5.18058	0.999999	0.443735	0.443226
GOTERM_BP_DIRECT	GO:0001954~positive regulation of cell-matrix adhesion	5	0.677507	0.00594185	CCL25, SFRP1, CDH13, ILK, CD36	572	22	16792	6.67196	1	0.443735	0.443226
GOTERM_BP_DIRECT	GO:0007166~cell surface receptor signaling pathway	19	2.57453	0.00601855	CCL25, GLP1R, LAG3, VIPR2, SCTR, GFRA1, PTH1R, ADRB2, ADGRG3, CD4, CALCR, GALR2, ADGRG5, CXCR2, TSPAN2, CD37, CD36, IL17C, IL12RB2	572	274	16792	2.03568	1	0.443735	0.443226
GOTERM_BP_DIRECT	GO:0043410~positive regulation of MAPK cascade	9	1.21951	0.0062046	IL11, GPR37, EPHA8, PDGFB, IGF2, ADRB2, IL6R, ADRA1A, FGFR3	572	81	16792	3.26185	1	0.443735	0.443226
GOTERM_BP_DIRECT	GO:0086091~regulation of heart rate by cardiac conduction	6	0.813008	0.00623551	KCNQ1, GJA5, SCN5A, SCN4B, KCNJ3, TRPM4	572	35	16792	5.03257	1	0.443735	0.443226
GOTERM_BP_DIRECT	GO:0071322~cellular response to carbohydrate stimulus	3	0.406504	0.00661703	MLXIPL, PRKCB, RPS6KA2	572	4	16792	22.0175	1	0.443735	0.443226
GOTERM_BP_DIRECT	GO:0050731~positive regulation of peptidyl-tyrosine phosphorylation	9	1.21951	0.00667653	IL11, CD4, PDGFB, IGF2, HCLS1, CD36, IL6R, THBS4, VEGFA	572	82	16792	3.22207	1	0.443735	0.443226
GOTERM_BP_DIRECT	GO:0055114~oxidation-reduction process	33	4.47154	0.00680482	MOXD1, KDM5D, SRXN1, ALOX15, GMPR, ALDH1L2, HSD17B8, CYP2B6, FADS6, ALOX5, LDHD, CYP1B1, PHGDH, UTY, PRODH, XDH, DUOX2, AASS, CBR1, GSTO2, TXNRD2, AKR1C1, SCD5, CYP51A1, P3H2, OSGIN1, MICAL2, DHRS3, CYP27A1, P4HA2, TBXAS1, CDO1, DUS3L	572	592	16792	1.63643	1	0.443735	0.443226
GOTERM_BP_DIRECT	GO:0030007~cellular potassium ion homeostasis	4	0.542005	0.00684	ATP4A, KCNMA1, ATP1A2, ATP1B2	572	12	16792	9.78555	1	0.443735	0.443226
GOTERM_BP_DIRECT	GO:0090179~planar cell polarity pathway involved in neural tube closure	4	0.542005	0.00684	FZD1, SFRP1, FZD2, CELSR1	572	12	16792	9.78555	1	0.443735	0.443226
GOTERM_BP_DIRECT	GO:0009409~response to cold	6	0.813008	0.00704297	ZNF516, LPL, GMPR, ADM, ADRB2, PPARGC1A	572	36	16792	4.89277	1	0.443735	0.443226
GOTERM_BP_DIRECT	GO:0001501~skeletal system development	12	1.62602	0.00712691	ADAMTS4, COL2A1, PKDCC, EXTL1, COL1A2, WFIKKN1, FRZB, NCAN, GJA5, IGF2, PTH1R, FGFR3	572	137	16792	2.57138	1	0.443735	0.443226
GOTERM_BP_DIRECT	GO:0007155~cell adhesion	27	3.65854	0.00780582	FBLN7, LGALS3BP, CNTNAP1, NCAN, NEDD9, PCDH18, THBS4, CYR61, CTGF, CDH6, CDH5, PSTPIP1, HMCN2, CYP1B1, CTNNA2, CD36, NLGN4Y, LAMB3, CD300A, EPHA8, ATP1B2, CD4, COL5A1, ASTL, NINJ2, COL4A6, CDH13	572	459	16792	1.72686	1	0.474703	0.474158
GOTERM_BP_DIRECT	GO:0060413~atrial septum morphogenesis	4	0.542005	0.00866989	NOTCH2, GJA5, NKX2-5, CYR61	572	13	16792	9.03281	1	0.515267	0.514676
GOTERM_BP_DIRECT	GO:0019933~cAMP-mediated signaling	6	0.813008	0.00887153	GLP1R, ADM, ADCY1, ADCY8, TGM2, RAPGEF4	572	38	16792	4.63526	1	0.515535	0.514943
GOTERM_BP_DIRECT	GO:0048791~calcium ion-regulated exocytosis of neurotransmitter	6	0.813008	0.00989835	SYT5, RIMS3, SYT16, DOC2B, SYT7, SYTL2	572	39	16792	4.51641	1	0.5627	0.562054
GOTERM_BP_DIRECT	GO:0014912~negative regulation of smooth muscle cell migration	4	0.542005	0.0107593	IGFBP5, SEMA6D, ILK, PPARGC1A	572	14	16792	8.38761	1	0.575502	0.574842
GOTERM_BP_DIRECT	GO:0001958~endochondral ossification	5	0.677507	0.0109112	MEF2C, COL2A1, FGF18, TEK, FGFR3	572	26	16792	5.64551	1	0.575502	0.574842
GOTERM_BP_DIRECT	GO:0006027~glycosaminoglycan catabolic process	5	0.677507	0.0109112	HPSE2, IDUA, SDC2, GPC3, HSPG2	572	26	16792	5.64551	1	0.575502	0.574842
GOTERM_BP_DIRECT	GO:0071377~cellular response to glucagon stimulus	6	0.813008	0.0110039	GLP1R, GNG7, ADCY1, ADCY8, ASS1, FGF21	572	40	16792	4.4035	1	0.575502	0.574842
GOTERM_BP_DIRECT	GO:0035725~sodium ion transmembrane transport	8	1.08401	0.0119036	SLC8A3, SLC34A2, SCN9A, SCN4A, SCN5A, ASIC2, SCN4B, SLC5A5	572	73	16792	3.21717	1	0.610352	0.609652
GOTERM_BP_DIRECT	GO:0010575~positive regulation of vascular endothelial growth factor production	5	0.677507	0.0124717	IL1A, CCBE1, ADORA2B, CYP1B1, SULF1	572	27	16792	5.43642	1	0.627182	0.626462
GOTERM_BP_DIRECT	GO:0086005~ventricular cardiac muscle cell action potential	4	0.542005	0.0131144	KCNQ1, GJA5, SCN5A, SNTA1	572	15	16792	7.82844	1	0.62795	0.62723
GOTERM_BP_DIRECT	GO:0010667~negative regulation of cardiac muscle cell apoptotic process	4	0.542005	0.0131144	MYOCD, SIRT4, ILK, NKX2-5	572	15	16792	7.82844	1	0.62795	0.62723
GOTERM_BP_DIRECT	GO:0019221~cytokine-mediated signaling pathway	11	1.49051	0.0140073	IL1A, LRRC15, IL20RA, BGN, IRAK3, LRRC4C, IL6R, DUOX2, SH2B2, IL12RB2, TGM2	572	131	16792	2.46506	1	0.62795	0.62723
GOTERM_BP_DIRECT	GO:0086010~membrane depolarization during action potential	5	0.677507	0.0141679	CACNA1I, SCN9A, CACNA1B, SCN4A, SCN5A	572	28	16792	5.24226	1	0.62795	0.62723
GOTERM_BP_DIRECT	GO:0010107~potassium ion import	5	0.677507	0.0141679	KCNJ4, ATP4A, ATP1A2, ATP1B2, KCNJ3	572	28	16792	5.24226	1	0.62795	0.62723
GOTERM_BP_DIRECT	GO:2000352~negative regulation of endothelial cell apoptotic process	5	0.677507	0.0141679	IL11, NDNF, TEK, SCG2, FGF21	572	28	16792	5.24226	1	0.62795	0.62723
GOTERM_BP_DIRECT	GO:0019228~neuronal action potential	5	0.677507	0.0141679	CACNA1I, P2RX4, SCN9A, SCN4A, SCN5A	572	28	16792	5.24226	1	0.62795	0.62723
GOTERM_BP_DIRECT	GO:0043065~positive regulation of apoptotic process	19	2.57453	0.0144387	PDGFRB, ARHGEF17, OSGIN1, ADM, PNMA3, PNMA2, GADD45G, SFRP1, GRIN2A, LATS2, FRZB, RPS6KA2, KCNMA1, TSPO, CYP1B1, ARHGEF4, TGM2, TP73, PHLDA3	572	300	16792	1.85925	1	0.629285	0.628563
GOTERM_BP_DIRECT	GO:1900745~positive regulation of p38MAPK cascade	4	0.542005	0.0157398	GDF6, XDH, GADD45G, VEGFA	572	16	16792	7.33916	1	0.653889	0.653139
GOTERM_BP_DIRECT	GO:0030279~negative regulation of ossification	4	0.542005	0.0157398	MEF2C, SFRP1, CALCA, CALCR	572	16	16792	7.33916	1	0.653889	0.653139
GOTERM_BP_DIRECT	GO:0043542~endothelial cell migration	5	0.677507	0.0160034	DPP4, CALCA, CDH13, CYP1B1, SCG2	572	29	16792	5.06149	1	0.653889	0.653139
GOTERM_BP_DIRECT	GO:0030203~glycosaminoglycan metabolic process	5	0.677507	0.0160034	NCAN, SDC2, BGN, GPC3, HSPG2	572	29	16792	5.06149	1	0.653889	0.653139
GOTERM_BP_DIRECT	GO:0030198~extracellular matrix organization	14	1.89702	0.0167454	LAMA5, LAMB3, HPSE2, NCAN, PDGFB, BGN, NDNF, HSPG2, CYR61, SMOC2, COL2A1, COL1A2, COL5A1, COL4A6	572	196	16792	2.0969	1	0.673681	0.672908
GOTERM_BP_DIRECT	GO:0007268~chemical synaptic transmission	16	2.16802	0.0174255	SYT5, KCNIP2, SLC1A1, CACNA1B, GRIK4, SLC6A11, GRIN2D, GRM3, HTR6, GRIN2A, HTR7, GALR2, NPTX1, ASIC2, NPTX2, SNCB	572	240	16792	1.95711	1	0.69042	0.689628
GOTERM_BP_DIRECT	GO:0045776~negative regulation of blood pressure	5	0.677507	0.0179815	CALCA, GJA5, ABAT, PPARA, APLN	572	30	16792	4.89277	1	0.701813	0.701008
GOTERM_BP_DIRECT	GO:0035556~intracellular signal transduction	23	3.11653	0.0200834	IGFBP5, PRKCB, NFAM1, RASGRF1, PLA2G4C, ADCY1, ADCY8, ADRA1A, MAPK13, CTGF, MLXIPL, LATS2, NUAK2, RPS6KA2, PPP1R1B, PLCG2, HCLS1, ARHGEF4, GPR155, SCG2, SH2B2, PLCD1, CAPS	572	403	16792	1.67544	1	0.716243	0.715421
GOTERM_BP_DIRECT	GO:0043552~positive regulation of phosphatidylinositol 3-kinase activity	5	0.677507	0.0201049	PDGFRB, EPHA8, PDGFB, TEK, FGFR3	572	31	16792	4.73494	1	0.716243	0.715421
GOTERM_BP_DIRECT	GO:0008016~regulation of heart contraction	5	0.677507	0.0201049	GLP1R, KCNIP2, TNNT2, KCNQ1, CACNA1B	572	31	16792	4.73494	1	0.716243	0.715421
GOTERM_BP_DIRECT	GO:0006814~sodium ion transport	8	1.08401	0.0201877	SCN9A, SLC4A10, SCN4A, ATP1A2, ATP1B2, SCN5A, SLC38A3, SCN4B	572	81	16792	2.89942	1	0.716243	0.715421
GOTERM_BP_DIRECT	GO:0001525~angiogenesis	15	2.03252	0.0204468	LAMA5, NDNF, HIF3A, HSPG2, APOLD1, CTGF, VEGFA, GJA5, FGF18, MMP19, CYP1B1, TEK, SCG2, RAMP1, PLCD1	572	223	16792	1.97466	1	0.716243	0.715421
GOTERM_BP_DIRECT	GO:0051781~positive regulation of cell division	6	0.813008	0.0211541	IL1A, PDGFB, IGF2, THBS4, NKX3-1, VEGFA	572	47	16792	3.74766	1	0.716243	0.715421
GOTERM_BP_DIRECT	GO:0045600~positive regulation of fat cell differentiation	6	0.813008	0.0211541	SFRP1, CEBPB, FRZB, SNAI2, CCDC3, TRPM4	572	47	16792	3.74766	1	0.716243	0.715421
GOTERM_BP_DIRECT	GO:0030574~collagen catabolic process	7	0.948509	0.0213432	MRC2, COL2A1, COL1A2, COL5A1, COL4A6, MMP19, PRTN3	572	64	16792	3.21088	1	0.716243	0.715421
GOTERM_BP_DIRECT	GO:0042632~cholesterol homeostasis	7	0.948509	0.0213432	APOM, DGAT2, ACSM1, AKR1C1, MALL, LPL, PCSK9	572	64	16792	3.21088	1	0.716243	0.715421
GOTERM_BP_DIRECT	GO:0006813~potassium ion transport	8	1.08401	0.0214488	KCNJ4, CDKN1B, KCNIP2, GJA5, KCNMA1, ATP1A2, ATP1B2, KCNJ3	572	82	16792	2.86406	1	0.716243	0.715421
GOTERM_BP_DIRECT	GO:0045722~positive regulation of gluconeogenesis	3	0.406504	0.0216379	DGAT2, PPARA, PPARGC1A	572	7	16792	12.5814	1	0.716243	0.715421
GOTERM_BP_DIRECT	GO:0045762~positive regulation of adenylate cyclase activity	3	0.406504	0.0216379	CALCA, CALCR, HPCA	572	7	16792	12.5814	1	0.716243	0.715421
GOTERM_BP_DIRECT	GO:0045907~positive regulation of vasoconstriction	5	0.677507	0.0223764	GJA5, TBXAS1, ADRA1D, ADRA1A, TRPM4	572	32	16792	4.58698	1	0.722399	0.72157
GOTERM_BP_DIRECT	GO:0003007~heart morphogenesis	5	0.677507	0.0223764	COL2A1, COL5A1, DLC1, NKX2-5, VEGFA	572	32	16792	4.58698	1	0.722399	0.72157
GOTERM_BP_DIRECT	GO:0007200~phospholipase C-activating G-protein coupled receptor signaling pathway	7	0.948509	0.0244518	GALR2, GALR1, CXCR2, ADRA1D, PTH1R, GPR139, ADRA1A	572	66	16792	3.11358	1	0.779773	0.778879
GOTERM_BP_DIRECT	GO:0009749~response to glucose	7	0.948509	0.0278492	APOM, CDKN1B, PKLR, SESN2, LPL, ILDR2, CTGF	572	68	16792	3.02201	1	0.877417	0.87641
GOTERM_BP_DIRECT	GO:0045654~positive regulation of megakaryocyte differentiation	3	0.406504	0.0282081	THPO, TESC, RAB7B	572	8	16792	11.0087	1	0.878146	0.877138
GOTERM_BP_DIRECT	GO:0007420~brain development	13	1.76152	0.0293372	ABCB6, CADM1, CHD8, HPCA, FOXJ1, SLC6A11, SLC7A11, PCDH18, DDIT4, CDH22, PHGDH, TSPAN2, SLC38A3	572	190	16792	2.00861	1	0.902551	0.901515
GOTERM_BP_DIRECT	GO:0017158~regulation of calcium ion-dependent exocytosis	5	0.677507	0.030099	SYT5, SYT16, DOC2B, SYT7, SYTL2	572	35	16792	4.19381	1	0.9047	0.903663
GOTERM_BP_DIRECT	GO:0072593~reactive oxygen species metabolic process	5	0.677507	0.030099	SESN2, DDIT4, PDGFB, CYR61, CTGF	572	35	16792	4.19381	1	0.9047	0.903663
GOTERM_BP_DIRECT	GO:0008285~negative regulation of cell proliferation	22	2.98103	0.0305174	NOTCH2, TENM1, MYOCD, CDKN1B, BCL11B, TESC, P3H2, CHD5, ADM, PTH1R, ADRA1A, IL1A, CDH5, SFRP1, FRZB, RPS6KA2, DLC1, CYP1B1, CDH13, FEZF1, NKX3-1, TP73	572	396	16792	1.63092	1	0.906853	0.905812
GOTERM_BP_DIRECT	GO:0071320~cellular response to cAMP	6	0.813008	0.0312575	SLC8A3, IGFBP5, KCNQ1, STC1, ASS1, SLC5A5	572	52	16792	3.38731	1	0.908205	0.907163
GOTERM_BP_DIRECT	GO:0030178~negative regulation of Wnt signaling pathway	6	0.813008	0.0312575	APC2, RNF43, SFRP1, FRZB, CHD8, NOTUM	572	52	16792	3.38731	1	0.908205	0.907163
GOTERM_BP_DIRECT	GO:0007611~learning or memory	5	0.677507	0.032981	GLP1R, MEF2C, GRIN2A, GALR2, ADCY8	572	36	16792	4.07731	1	0.937627	0.936551
GOTERM_BP_DIRECT	GO:0055117~regulation of cardiac muscle contraction	4	0.542005	0.0329872	P2RX4, GJA5, NKX2-5, ADRA1A	572	21	16792	5.59174	1	0.937627	0.936551
GOTERM_BP_DIRECT	GO:0060452~positive regulation of cardiac muscle contraction	3	0.406504	0.0354624	KCNQ1, ADRA1A, CTGF	572	9	16792	9.78555	1	0.96111	0.960007
GOTERM_BP_DIRECT	GO:0035988~chondrocyte proliferation	3	0.406504	0.0354624	STC1, FGFR3, CTGF	572	9	16792	9.78555	1	0.96111	0.960007
GOTERM_BP_DIRECT	GO:0086009~membrane repolarization	3	0.406504	0.0354624	KCNIP2, ATP1A2, ATP1B2	572	9	16792	9.78555	1	0.96111	0.960007
GOTERM_BP_DIRECT	GO:0006644~phospholipid metabolic process	6	0.813008	0.0360167	PLA2G4C, LPL, PLA2G4A, PCSK9, TAZ, PLCD1	572	54	16792	3.26185	1	0.96111	0.960007
GOTERM_BP_DIRECT	GO:0050853~B cell receptor signaling pathway	6	0.813008	0.0360167	MEF2C, PRKCB, NFAM1, IGLC3, PLCG2, IGHA2	572	54	16792	3.26185	1	0.96111	0.960007
GOTERM_BP_DIRECT	GO:0007188~adenylate cyclase-modulating G-protein coupled receptor signaling pathway	5	0.677507	0.0360186	GALR2, GALR1, ADRA1D, PTH1R, ADRB2	572	37	16792	3.96711	1	0.96111	0.960007
GOTERM_BP_DIRECT	GO:0060078~regulation of postsynaptic membrane potential	4	0.542005	0.0372576	SCN9A, SCN4A, SCN5A, SCN4B	572	22	16792	5.33757	1	0.974286	0.973168
GOTERM_BP_DIRECT	GO:0006637~acyl-CoA metabolic process	4	0.542005	0.0372576	HMGCL, ACSM1, ACOT2, ACOT1	572	22	16792	5.33757	1	0.974286	0.973168
GOTERM_BP_DIRECT	GO:0050829~defense response to Gram-negative bacterium	6	0.813008	0.0385545	CD4, CALCA, NLRP10, ADM, IL6R, MR1	572	55	16792	3.20254	1	0.998218	0.997073
GOTERM_BP_DIRECT	GO:0007194~negative regulation of adenylate cyclase activity	4	0.542005	0.0417958	GRM3, GALR2, GALR1, DRD4	572	23	16792	5.1055	1	1	0.999235
GOTERM_BP_DIRECT	GO:0036376~sodium ion export from cell	3	0.406504	0.0433467	ATP4A, ATP1A2, ATP1B2	572	10	16792	8.80699	1	1	0.999235
GOTERM_BP_DIRECT	GO:0035414~negative regulation of catenin import into nucleus	3	0.406504	0.0433467	FZD1, APC2, SNAI2	572	10	16792	8.80699	1	1	0.999235
GOTERM_BP_DIRECT	GO:0003334~keratinocyte development	3	0.406504	0.0433467	BCL11B, PALLD, FOSL2	572	10	16792	8.80699	1	1	0.999235
GOTERM_BP_DIRECT	GO:0030324~lung development	7	0.948509	0.0444894	LAMA5, CCBE1, DNAAF1, FGF18, GPC3, CTGF, VEGFA	572	76	16792	2.7039	1	1	0.999235
GOTERM_BP_DIRECT	GO:0060021~palate development	7	0.948509	0.0444894	MEF2C, COL2A1, PKDCC, WFIKKN1, SNAI2, WDPCP, DHRS3	572	76	16792	2.7039	1	1	0.999235
GOTERM_BP_DIRECT	GO:0002092~positive regulation of receptor internalization	4	0.542005	0.0465979	PLCG2, PCSK9, ARRB1, VEGFA	572	24	16792	4.89277	1	1	0.999235
GOTERM_BP_DIRECT	GO:0048041~focal adhesion assembly	4	0.542005	0.0465979	LAMA5, ACTN3, DLC1, AJUBA	572	24	16792	4.89277	1	1	0.999235
GOTERM_BP_DIRECT	GO:0030335~positive regulation of cell migration	12	1.62602	0.0500534	PDGFRB, LRRC15, SEMA3C, FAM110C, SEMA6D, PDGFB, CDH13, ILK, SNAI2, LGR6, CYR61, VEGFA	572	184	16792	1.91456	1	1	0.999235
GOTERM_BP_DIRECT	GO:0019369~arachidonic acid metabolic process	4	0.542005	0.0516592	ALOX15, PLA2G4C, PLA2G4A, CYP1B1	572	25	16792	4.69706	1	1	0.999235
GOTERM_BP_DIRECT	GO:0048266~behavioral response to pain	3	0.406504	0.05181	SCN9A, TSPO, THBS4	572	11	16792	8.00636	1	1	0.999235
GOTERM_BP_DIRECT	GO:0042417~dopamine metabolic process	3	0.406504	0.05181	GRIN2A, SNCB, DRD4	572	11	16792	8.00636	1	1	0.999235
GOTERM_BP_DIRECT	GO:0019511~peptidyl-proline hydroxylation	3	0.406504	0.05181	P4HA2, TET2, P3H2	572	11	16792	8.00636	1	1	0.999235
GOTERM_BP_DIRECT	GO:0090090~negative regulation of canonical Wnt signaling pathway	11	1.49051	0.0519774	FZD1, APC2, SFRP1, LATS2, FRZB, CHD8, IGFBP2, GPC3, SNAI2, NOTUM, NKX2-5	572	163	16792	1.98112	1	1	0.999235
GOTERM_BP_DIRECT	GO:0007417~central nervous system development	9	1.21951	0.0522501	SOX3, COL2A1, NCAN, DNER, NPTX1, CELSR1, ASIC2, HPCAL4, NPAS1	572	120	16792	2.20175	1	1	0.999235
GOTERM_BP_DIRECT	GO:0045669~positive regulation of osteoblast differentiation	6	0.813008	0.0528508	MEF2C, CEBPB, CEBPD, ILK, IL6R, CYR61	572	60	16792	2.93566	1	1	0.999235
GOTERM_BP_DIRECT	GO:0048661~positive regulation of smooth muscle cell proliferation	6	0.813008	0.0528508	PDGFRB, PDGFB, CDH13, IL6R, PPARGC1A, TGM2	572	60	16792	2.93566	1	1	0.999235
GOTERM_BP_DIRECT	GO:0022008~neurogenesis	5	0.677507	0.0535496	GRIN2A, BCL11B, PCSK9, CHAC1, KIF17	572	42	16792	3.49484	1	1	0.999235
GOTERM_BP_DIRECT	GO:0006024~glycosaminoglycan biosynthetic process	5	0.677507	0.0535496	PDGFRB, EXTL1, SDC2, GPC3, HSPG2	572	42	16792	3.49484	1	1	0.999235
GOTERM_BP_DIRECT	GO:0002548~monocyte chemotaxis	5	0.677507	0.0535496	CCL25, CALCA, PDGFB, TNFRSF11A, IL6R	572	42	16792	3.49484	1	1	0.999235
GOTERM_BP_DIRECT	GO:0001558~regulation of cell growth	7	0.948509	0.0547229	IGFBP5, IGFBP2, FAM107A, LTBP4, TMC8, CYR61, CTGF	572	80	16792	2.56871	1	1	0.999235
GOTERM_BP_DIRECT	GO:0034220~ion transmembrane transport	13	1.76152	0.0552207	ATP10D, ANO9, GRIK4, ATP1A2, ATP1B2, AQP5, NCALD, GRIN2D, ATP4A, P2RX4, BSND, PIEZO2, ASIC2	572	210	16792	1.81732	1	1	0.999235
GOTERM_BP_DIRECT	GO:0007568~aging	11	1.49051	0.055572	CALCA, IGFBP5, IGFBP2, TSPO, ABAT, ADM, PTH1R, ADRA1A, PPARGC1A, ASS1, CTGF	572	165	16792	1.95711	1	1	0.999235
GOTERM_BP_DIRECT	GO:0045840~positive regulation of mitotic nuclear division	4	0.542005	0.0569741	PDGFRB, IL1A, PDGFB, IGF2	572	26	16792	4.51641	1	1	0.999235
GOTERM_BP_DIRECT	GO:0046323~glucose import	3	0.406504	0.060804	RAB4B, SESN2, SLC2A12	572	12	16792	7.33916	1	1	0.999235
GOTERM_BP_DIRECT	GO:0086004~regulation of cardiac muscle cell contraction	3	0.406504	0.060804	STC1, ATP1A2, SCN5A	572	12	16792	7.33916	1	1	0.999235
GOTERM_BP_DIRECT	GO:0043206~extracellular fibril organization	3	0.406504	0.060804	COL5A1, ILK, LTBP2	572	12	16792	7.33916	1	1	0.999235
GOTERM_BP_DIRECT	GO:0046889~positive regulation of lipid biosynthetic process	3	0.406504	0.060804	MLXIPL, SIRT4, CCDC3	572	12	16792	7.33916	1	1	0.999235
GOTERM_BP_DIRECT	GO:0002031~G-protein coupled receptor internalization	3	0.406504	0.060804	CALCA, ADM, ARRB1	572	12	16792	7.33916	1	1	0.999235
GOTERM_BP_DIRECT	GO:0003341~cilium movement	4	0.542005	0.0625369	DNAAF1, HYDIN, CCDC63, CCDC151	572	27	16792	4.34913	1	1	0.999235
GOTERM_BP_DIRECT	GO:0072332~intrinsic apoptotic signaling pathway by p53 class mediator	4	0.542005	0.0625369	ZMAT4, ZNF385B, ZNF385D, EDA2R	572	27	16792	4.34913	1	1	0.999235
GOTERM_BP_DIRECT	GO:0007586~digestion	6	0.813008	0.0627245	SLC15A1, GALR2, GALR1, AKR1C1, SCTR, PPARGC1A	572	63	16792	2.79587	1	1	0.999235
GOTERM_BP_DIRECT	GO:0000165~MAPK cascade	15	2.03252	0.0631996	PDGFRB, SPTBN5, MEF2C, RASGRF1, PDGFB, GFRA1, RASAL3, SPTB, MAPK13, GRIN2D, GRIN2A, FGF18, TEK, SCG2, FGFR3	572	262	16792	1.68072	1	1	0.999235
GOTERM_BP_DIRECT	GO:0051897~positive regulation of protein kinase B signaling	7	0.948509	0.0662677	IGFBP5, THPO, FAM110C, IGF2, HCLS1, ILK, TEK	572	84	16792	2.44639	1	1	0.999235
GOTERM_BP_DIRECT	GO:1903038~negative regulation of leukocyte cell-cell adhesion	2	0.271003	0.0668542	PPARA, ASS1	572	2	16792	29.3566	1	1	0.999235
GOTERM_BP_DIRECT	GO:0032972~regulation of muscle filament sliding speed	2	0.271003	0.0668542	TNNT2, TNNC1	572	2	16792	29.3566	1	1	0.999235
GOTERM_BP_DIRECT	GO:0035397~helper T cell enhancement of adaptive immune response	2	0.271003	0.0668542	CD4, NLRP10	572	2	16792	29.3566	1	1	0.999235
GOTERM_BP_DIRECT	GO:0009448~gamma-aminobutyric acid metabolic process	2	0.271003	0.0668542	ABAT, PHGDH	572	2	16792	29.3566	1	1	0.999235
GOTERM_BP_DIRECT	GO:0060073~micturition	2	0.271003	0.0668542	KCNMA1, ADRA1A	572	2	16792	29.3566	1	1	0.999235
GOTERM_BP_DIRECT	GO:0055096~low-density lipoprotein particle mediated signaling	2	0.271003	0.0668542	CDH13, CD36	572	2	16792	29.3566	1	1	0.999235
GOTERM_BP_DIRECT	GO:0006811~ion transport	9	1.21951	0.0682201	SLC8A3, SLC15A1, SLC9A5, PLLP, CHRNE, SLC1A1, SLC9A9, TMC8, SLC5A5	572	127	16792	2.08039	1	1	0.999235
GOTERM_BP_DIRECT	GO:0001934~positive regulation of protein phosphorylation	9	1.21951	0.0682201	FZD1, THPO, IGF2, KNDC1, ARRB1, TEK, CYR61, NKX3-1, VEGFA	572	127	16792	2.08039	1	1	0.999235
GOTERM_BP_DIRECT	GO:0007616~long-term memory	4	0.542005	0.0683412	NPAS4, RASGRF1, ADCY1, ADCY8	572	28	16792	4.19381	1	1	0.999235
GOTERM_BP_DIRECT	GO:0060079~excitatory postsynaptic potential	4	0.542005	0.0683412	NPAS4, MEF2C, GRIN2A, SEZ6	572	28	16792	4.19381	1	1	0.999235
GOTERM_BP_DIRECT	GO:0016339~calcium-dependent cell-cell adhesion via plasma membrane cell adhesion molecules	4	0.542005	0.0683412	CDH22, CDH13, PCDH12, AJUBA	572	28	16792	4.19381	1	1	0.999235
GOTERM_BP_DIRECT	GO:0008217~regulation of blood pressure	6	0.813008	0.0698455	EDNRA, CALCA, P2RX4, COL1A2, CACNA1B, ATP1A2	572	65	16792	2.70984	1	1	0.999235
GOTERM_BP_DIRECT	GO:0086064~cell communication by electrical coupling involved in cardiac conduction	3	0.406504	0.070283	GJA5, ATP1A2, ATP1B2	572	13	16792	6.77461	1	1	0.999235
GOTERM_BP_DIRECT	GO:0086012~membrane depolarization during cardiac muscle cell action potential	3	0.406504	0.070283	ATP1A2, SCN5A, SCN4B	572	13	16792	6.77461	1	1	0.999235
GOTERM_BP_DIRECT	GO:0010248~establishment or maintenance of transmembrane electrochemical gradient	3	0.406504	0.070283	ATP4A, ATP1A2, ATP1B2	572	13	16792	6.77461	1	1	0.999235
GOTERM_BP_DIRECT	GO:0051591~response to cAMP	5	0.677507	0.0703537	PKLR, MMP19, TEK, CDO1, DUOX2	572	46	16792	3.19094	1	1	0.999235
GOTERM_BP_DIRECT	GO:0001822~kidney development	7	0.948509	0.0725336	TET2, PCSK9, WDPCP, SULF1, ASS1, TP73, VEGFA	572	86	16792	2.38949	1	1	0.999235
GOTERM_BP_DIRECT	GO:0048662~negative regulation of smooth muscle cell proliferation	4	0.542005	0.0743802	VIPR2, IGFBP5, ILK, PPARGC1A	572	29	16792	4.04919	1	1	0.999235
GOTERM_BP_DIRECT	GO:0045909~positive regulation of vasodilation	4	0.542005	0.0743802	CALCA, GJA5, ADM, APLN	572	29	16792	4.04919	1	1	0.999235
GOTERM_BP_DIRECT	GO:0071230~cellular response to amino acid stimulus	5	0.677507	0.0749305	CEBPB, COL1A2, SESN2, COL4A6, ASS1	572	47	16792	3.12305	1	1	0.999235
GOTERM_BP_DIRECT	GO:0030207~chondroitin sulfate catabolic process	3	0.406504	0.0802036	IDUA, NCAN, BGN	572	14	16792	6.29071	1	1	0.999235
GOTERM_BP_DIRECT	GO:0003382~epithelial cell morphogenesis	3	0.406504	0.0802036	CLDN3, BCL11B, PALLD	572	14	16792	6.29071	1	1	0.999235
GOTERM_BP_DIRECT	GO:0009395~phospholipid catabolic process	3	0.406504	0.0802036	PLA2G4C, PLCG2, PLA2G4A	572	14	16792	6.29071	1	1	0.999235
GOTERM_BP_DIRECT	GO:0098719~sodium ion import across plasma membrane	3	0.406504	0.0802036	SLC9A5, SLC9A9, TRPM4	572	14	16792	6.29071	1	1	0.999235
GOTERM_BP_DIRECT	GO:0042572~retinol metabolic process	4	0.542005	0.0806467	DGAT2, CYP1B1, LRAT, DHRS3	572	30	16792	3.91422	1	1	0.999235
GOTERM_BP_DIRECT	GO:0006730~one-carbon metabolic process	4	0.542005	0.0806467	CA12, CA3, MAT1A, ALDH1L2	572	30	16792	3.91422	1	1	0.999235
GOTERM_BP_DIRECT	GO:0007275~multicellular organism development	25	3.38753	0.0812243	NOTCH2, LTBP4, ADRA1D, DACH2, RPS4Y1, EDA2R, PRTG, HHAT, THPO, GALR2, FRZB, NKX3-1, FZD2, EYA2, IGF2, OSGIN1, EBF4, GADD45G, DAZL, TMEFF1, DIAPH2, SFRP1, TEF, CATSPERG, ZNF516	572	521	16792	1.40867	1	1	0.999235
GOTERM_BP_DIRECT	GO:0001938~positive regulation of endothelial cell proliferation	6	0.813008	0.0853616	PDGFB, CDH13, TEK, SCG2, THBS4, VEGFA	572	69	16792	2.55275	1	1	0.999235
GOTERM_BP_DIRECT	GO:0006810~transport	18	2.43902	0.0854873	SLC15A1, SLC30A3, ABCB6, CACNA1B, GRIK4, ATP1B2, SLC5A5, SLC7A5, ATP4A, CACNA1I, GRIN2A, P2RX4, SLC9A5, CHRNE, GJA4, SEC14L5, NPTX1, CRAT	572	348	16792	1.51845	1	1	0.999235
GOTERM_BP_DIRECT	GO:0051056~regulation of small GTPase mediated signal transduction	9	1.21951	0.0868902	SYDE1, ARHGAP40, ARHGEF17, STARD8, DLC1, ARHGEF4, RHOF, SRGAP3, GARNL3	572	134	16792	1.97171	1	1	0.999235
GOTERM_BP_DIRECT	GO:0030513~positive regulation of BMP signaling pathway	4	0.542005	0.0871333	GPC3, ILK, SULF1, CYR61	572	31	16792	3.78795	1	1	0.999235
GOTERM_BP_DIRECT	GO:0030855~epithelial cell differentiation	6	0.813008	0.0895014	FZD1, CBR1, FZD2, TST, AKR1C1, VEGFA	572	70	16792	2.51628	1	1	0.999235
GOTERM_BP_DIRECT	GO:0098869~cellular oxidant detoxification	6	0.813008	0.0895014	APOM, SRXN1, GSTO2, TXNRD2, SESN2, DUOX2	572	70	16792	2.51628	1	1	0.999235
GOTERM_BP_DIRECT	GO:0007156~homophilic cell adhesion via plasma membrane adhesion molecules	10	1.35501	0.0905201	CDH6, CDH5, CADM4, CADM1, CDH22, FAT2, CDH13, PCDH12, CELSR1, PCDH18	572	158	16792	1.85802	1	1	0.999235
GOTERM_BP_DIRECT	GO:0036158~outer dynein arm assembly	3	0.406504	0.090525	DNAAF1, CCDC63, CCDC151	572	15	16792	5.87133	1	1	0.999235
GOTERM_BP_DIRECT	GO:0001964~startle response	3	0.406504	0.090525	GRIN2A, NPAS1, GRIN2D	572	15	16792	5.87133	1	1	0.999235
GOTERM_BP_DIRECT	GO:0043277~apoptotic cell clearance	3	0.406504	0.090525	ALOX15, CD36, TGM2	572	15	16792	5.87133	1	1	0.999235
GOTERM_BP_DIRECT	GO:2000310~regulation of N-methyl-D-aspartate selective glutamate receptor activity	3	0.406504	0.090525	MEF2C, RASGRF1, PPARGC1A	572	15	16792	5.87133	1	1	0.999235
GOTERM_BP_DIRECT	GO:0006493~protein O-linked glycosylation	4	0.542005	0.0938323	TET2, GCNT4, GALNT10, GALNT9	572	32	16792	3.66958	1	1	0.999235
GOTERM_BP_DIRECT	GO:0001974~blood vessel remodeling	4	0.542005	0.0938323	MEF2C, SEMA3C, BGN, TGM2	572	32	16792	3.66958	1	1	0.999235
GOTERM_BP_DIRECT	GO:0042493~response to drug	16	2.16802	0.0958023	FZD1, EMX1, CDKN1B, SEMA3C, IGFBP2, LPL, SLC6A11, ABAT, ADCY1, ADRA1A, ASS1, SFRP1, GRIN2A, TSPO, PPARGC1A, TP73	572	304	16792	1.54509	1	1	0.999235
GOTERM_BP_DIRECT	GO:0045766~positive regulation of angiogenesis	8	1.08401	0.0972279	IL1A, CCBE1, PRKCB, CXCR2, CYP1B1, ADM, TEK, VEGFA	572	115	16792	2.0422	1	1	0.999235
GOTERM_BP_DIRECT	GO:0090324~negative regulation of oxidative phosphorylation	2	0.271003	0.098589	MLXIPL, ACTN3	572	3	16792	19.5711	1	1	0.999235
GOTERM_BP_DIRECT	GO:0003278~apoptotic process involved in heart morphogenesis	2	0.271003	0.098589	NKX2-5, CYR61	572	3	16792	19.5711	1	1	0.999235
GOTERM_BP_DIRECT	GO:0038091~positive regulation of cell proliferation by VEGF-activated platelet derived growth factor receptor signaling pathway	2	0.271003	0.098589	PDGFRB, VEGFA	572	3	16792	19.5711	1	1	0.999235
GOTERM_BP_DIRECT	GO:0071400~cellular response to oleic acid	2	0.271003	0.098589	DGAT2, ASS1	572	3	16792	19.5711	1	1	0.999235
GOTERM_BP_DIRECT	GO:0050974~detection of mechanical stimulus involved in sensory perception	2	0.271003	0.098589	PIEZO2, ASIC2	572	3	16792	19.5711	1	1	0.999235
GOTERM_BP_DIRECT	GO:0031652~positive regulation of heat generation	2	0.271003	0.098589	ABAT, APLN	572	3	16792	19.5711	1	1	0.999235
GOTERM_BP_DIRECT	GO:0003350~pulmonary myocardium development	2	0.271003	0.098589	SEMA3C, NKX2-5	572	3	16792	19.5711	1	1	0.999235
GOTERM_BP_DIRECT	GO:0035793~positive regulation of metanephric mesenchymal cell migration by platelet-derived growth factor receptor-beta signaling pathway	2	0.271003	0.098589	PDGFRB, PDGFB	572	3	16792	19.5711	1	1	0.999235
GOTERM_BP_DIRECT	GO:0086047~membrane depolarization during Purkinje myocyte cell action potential	2	0.271003	0.098589	SCN5A, TRPM4	572	3	16792	19.5711	1	1	0.999235
GOTERM_BP_DIRECT	GO:0086048~membrane depolarization during bundle of His cell action potential	2	0.271003	0.098589	SCN5A, TRPM4	572	3	16792	19.5711	1	1	0.999235
GOTERM_BP_DIRECT	GO:1904640~response to methionine	2	0.271003	0.098589	PPARGC1A, FGF21	572	3	16792	19.5711	1	1	0.999235
GOTERM_BP_DIRECT	GO:0008344~adult locomotory behavior	5	0.677507	0.0999643	LGI4, SEZ6, ATP1A2, DRD4, GRIN2D	572	52	16792	2.82275	1	1	0.999235
GOTERM_BP_DIRECT	GO:0006633~fatty acid biosynthetic process	5	0.677507	0.0999643	FADS6, ACSM1, SCD5, LPL, HSD17B8	572	52	16792	2.82275	1	1	0.999235

## Sheet: ESC_KO#1_DEG_GO_UP 
Go terms of up-regulated DEG in CHD8 KO#2 at ESC stage
Category	Term	Count	%	PValue	Genes	List Total	Pop Hits	Pop Total	Fold Enrichment	Bonferroni	Benjamini	FDR
GOTERM_BP_DIRECT	GO:0007156~homophilic cell adhesion via plasma membrane adhesion molecules	17	4.92754	1.72e-10	PCDHGA8, PTPRT, PCDHGA6, PCDHGA1, PCDHB15, PCDHB14, PCDHB13, PCDHB12, PCDHB11, PCDHB10, PCDHGA11, PCDHB16, PCDHB5, PCDHA3, PCDHB3, PCDHA9, PCDHB9	214	158	16792	8.44268	2.21e-07	2.21e-07	2.21e-07
GOTERM_BP_DIRECT	GO:0007416~synapse assembly	11	3.18841	4.48e-09	FLRT3, PCDHB16, PCDHB5, PCDHB14, PCDHB13, PCDHB3, DRD2, PCDHB11, POU4F1, PCDHB10, PCDHB9	214	61	16792	14.1498	5.74e-06	2.87e-06	2.87e-06
GOTERM_BP_DIRECT	GO:0016339~calcium-dependent cell-cell adhesion via plasma membrane cell adhesion molecules	8	2.31884	4.52e-08	PCDHB16, PCDHB5, PCDHB14, PCDHB13, PCDHB3, PCDHB11, PCDHB10, PCDHB9	214	28	16792	22.4192	5.8e-05	1.93e-05	1.93e-05
GOTERM_BP_DIRECT	GO:0007155~cell adhesion	15	4.34783	0.00223712	PTPRT, SRPX, POSTN, SIGLEC10, PCDHB15, PCDHB12, PCDHB11, ISLR, GPNMB, COL7A1, PCDHA3, SVEP1, CTNNA3, PCDHB3, SCARF1	214	459	16792	2.56429	0.943369	0.716998	0.716998
GOTERM_BP_DIRECT	GO:0007268~chemical synaptic transmission	10	2.89855	0.00364979	RIT2, PCDHB16, PCDHB5, PCDHB14, GAD2, PCDHB13, PCDHB3, PCDHB11, PCDHB10, PCDHB9	214	240	16792	3.26947	0.990791	0.935807	0.935807
GOTERM_BP_DIRECT	GO:0040007~growth	4	1.15942	0.00521808	BMP4, SELENOP, INHBB, GDF3	214	28	16792	11.2096	0.998778	1	1
GOTERM_BP_DIRECT	GO:0060395~SMAD protein signal transduction	5	1.44928	0.00790961	BMP4, LEFTY1, INHBB, GDF3, AFP	214	62	16792	6.32801	0.999962	1	1
GOTERM_BP_DIRECT	GO:0003198~epithelial to mesenchymal transition involved in endocardial cushion formation	3	0.869565	0.0113932	BMP4, FGF8, HEY1	214	13	16792	18.1078	1	1	1
GOTERM_BP_DIRECT	GO:0002690~positive regulation of leukocyte chemotaxis	3	0.869565	0.0214396	XCL1, CXCL5, PF4	214	18	16792	13.0779	1	1	1
GOTERM_BP_DIRECT	GO:0010862~positive regulation of pathway-restricted SMAD protein phosphorylation	4	1.15942	0.0229073	BMP4, LEFTY1, INHBB, GDF3	214	48	16792	6.53894	1	1	1
GOTERM_BP_DIRECT	GO:0006120~mitochondrial electron transport, NADH to ubiquinone	4	1.15942	0.0241787	NDUFA9, NDUFB8, NDUFB6, NDUFB3	214	49	16792	6.40549	1	1	1
GOTERM_BP_DIRECT	GO:0070374~positive regulation of ERK1 and ERK2 cascade	7	2.02899	0.0243122	PYCARD, BMP4, PDGFRA, FGF8, GPNMB, XCL1, DRD2	214	175	16792	3.13869	1	1	1
GOTERM_BP_DIRECT	GO:0007399~nervous system development	9	2.6087	0.0302818	SMPD1, DPF1, MPPED2, PCDHB15, PCDHA3, PCDHB3, NDP, PCDHB12, PCDHB11	214	287	16792	2.46065	1	1	1
GOTERM_BP_DIRECT	GO:1900452~regulation of long term synaptic depression	2	0.57971	0.0375754	SORCS3, DGKI	214	3	16792	52.3115	1	1	1
GOTERM_BP_DIRECT	GO:0007165~signal transduction	23	6.66667	0.0385548	PTPRT, CRADD, PDE1C, TIE1, NTS, CXCL5, GNGT1, PYCARD, MAPK11, GNA14, ARHGAP30, IRAK1, SIT1, SMPD1, INPP5D, XCL1, PDCD1, ITGB1BP2, NDP, ERG, SCARF1, TAS2R5, TAS2R4	214	1161	16792	1.55448	1	1	1
GOTERM_BP_DIRECT	GO:0032981~mitochondrial respiratory chain complex I assembly	4	1.15942	0.0458703	NDUFA9, NDUFB8, NDUFB6, NDUFB3	214	63	16792	4.98205	1	1	1
GOTERM_BP_DIRECT	GO:0035116~embryonic hindlimb morphogenesis	3	0.869565	0.0487813	BMP4, FGF8, AFF3	214	28	16792	8.40721	1	1	1
GOTERM_BP_DIRECT	GO:0010453~regulation of cell fate commitment	2	0.57971	0.0497855	BMP4, GDF3	214	4	16792	39.2336	1	1	1
GOTERM_BP_DIRECT	GO:0031133~regulation of axon diameter	2	0.57971	0.0618415	KEL, NEFL	214	5	16792	31.3869	1	1	1
GOTERM_BP_DIRECT	GO:0032489~regulation of Cdc42 protein signal transduction	2	0.57971	0.0618415	ABCA1, RIT2	214	5	16792	31.3869	1	1	1
GOTERM_BP_DIRECT	GO:0042220~response to cocaine	3	0.869565	0.0619507	SMPD1, DRD2, HNMT	214	32	16792	7.35631	1	1	1
GOTERM_BP_DIRECT	GO:0007498~mesoderm development	3	0.869565	0.0619507	TIE1, GDF3, POU4F1	214	32	16792	7.35631	1	1	1
GOTERM_BP_DIRECT	GO:0050918~positive chemotaxis	3	0.869565	0.0725229	BMP4, FGF8, GPNMB	214	35	16792	6.72577	1	1	1
GOTERM_BP_DIRECT	GO:0051026~chiasma assembly	2	0.57971	0.0737452	SYCP1, MSH5	214	6	16792	26.1558	1	1	1
GOTERM_BP_DIRECT	GO:0042487~regulation of odontogenesis of dentin-containing tooth	2	0.57971	0.0737452	BMP4, FGF8	214	6	16792	26.1558	1	1	1
GOTERM_BP_DIRECT	GO:0030916~otic vesicle formation	2	0.57971	0.0854986	FGF8, HESX1	214	7	16792	22.4192	1	1	1
GOTERM_BP_DIRECT	GO:0006310~DNA recombination	4	1.15942	0.0886352	RAD51, XRCC4, POLM, RAG1	214	83	16792	3.78156	1	1	1
GOTERM_BP_DIRECT	GO:0006919~activation of cysteine-type endopeptidase activity involved in apoptotic process	4	1.15942	0.0886352	PYCARD, CRADD, RPS27L, HSPE1	214	83	16792	3.78156	1	1	1
GOTERM_BP_DIRECT	GO:0048468~cell development	3	0.869565	0.0912965	LEFTY1, INHBB, GDF3	214	40	16792	5.88505	1	1	1
GOTERM_BP_DIRECT	GO:0042493~response to drug	8	2.31884	0.0923364	ABCA1, RAD51, ABCB1, FGF8, SMPD1, GAD2, CSAG3, DRD2	214	304	16792	2.06493	1	1	1
GOTERM_BP_DIRECT	GO:0009636~response to toxic substance	4	1.15942	0.0935931	RAD51, NEFL, DRD2, HDAC6	214	85	16792	3.69258	1	1	1
GOTERM_BP_DIRECT	GO:0043408~regulation of MAPK cascade	3	0.869565	0.0952062	LEFTY1, INHBB, GDF3	214	41	16792	5.74151	1	1	1
GOTERM_BP_DIRECT	GO:0070244~negative regulation of thymocyte apoptotic process	2	0.57971	0.0971036	BMP4, RAG1	214	8	16792	19.6168	1	1	1

## Sheet: NPC_KO#1_DEG_GO_DOWN
Go terms of down-regulated DEG in CHD8 KO#1 at NPC stage
Category	Term	Count	%	PValue	Genes	List Total	Pop Hits	Pop Total	Fold Enrichment	Bonferroni	Benjamini	FDR
GOTERM_BP_DIRECT	GO:0006614~SRP-dependent cotranslational protein targeting to membrane	41	3.26173	1.27798e-26	RPL5, RPL3, RPL32, RPL31, RPL34, RPL11, RPL10A, RPL9, RPL6, RPL7, RPS4X, RPS14, RPL7A, RPL18A, RPS3, RPL13, RPL38, RPL37, RPL15, RPS11, RPL18, RPS13, RPL41, RPS9, RPS7, RPL23, RPL22, RPS6, RPL13A, RPS3A, RPS25, RPS28, RPS27, RPS29, RPL27A, RPL37A, RPL24, RPL27, RPL26, RPL29, RPS24	889	94	16792	8.23866	3.7726e-23	3.7726e-23	3.75088e-23
GOTERM_BP_DIRECT	GO:0019083~viral transcription	42	3.34129	3.21858e-24	RPL5, RPL3, RPL32, RPL31, RPL34, RPL11, RPL10A, RPL9, RPL6, RPL7, RPS4X, RPS14, RPL7A, RPL18A, RPS3, RPL13, RPL38, RPL37, RPL15, RPS11, RPL18, RPS13, RPL41, RPS9, RPS7, NUP210, RPL23, RPL22, RPS6, RPL13A, RPS3A, RPS25, RPS28, RPS27, RPS29, RPL27A, RPL37A, RPL24, RPL27, RPL26, RPL29, RPS24	889	112	16792	7.08324	9.50125e-21	4.75062e-21	4.72327e-21
GOTERM_BP_DIRECT	GO:0006413~translational initiation	44	3.5004	2.75449e-22	EIF4A2, RPL5, RPL3, RPL32, RPL31, RPL34, RPL11, RPL10A, RPL9, RPL6, RPL7, RPS4X, RPS14, RPL7A, RPL18A, RPS3, RPL13, RPL38, RPL37, RPL15, RPS11, RPL18, EIF4B, RPS13, RPL41, RPS9, RPS7, RPL23, RPL22, RPS6, RPL13A, RPS3A, RPS25, RPS28, RPS27, RPS29, EIF3L, RPL27A, RPL37A, RPL24, RPL27, RPL26, RPL29, RPS24	889	137	16792	6.06642	8.13127e-19	2.71042e-19	2.69481e-19
GOTERM_BP_DIRECT	GO:0000184~nuclear-transcribed mRNA catabolic process, nonsense-mediated decay	41	3.26173	4.58927e-22	RPL5, RPL3, RPL32, RPL31, RPL34, RPL11, RPL10A, RPL9, RPL6, RPL7, RPS4X, RPS14, RPL7A, RPL18A, RPS3, RPL13, RPL38, RPL37, RPL15, RPS11, RPL18, RPS13, RPL41, RPS9, RPS7, RPL23, RPL22, RPS6, RPL13A, RPS3A, RPS25, RPS28, RPS27, RPS29, RPL27A, RPL37A, RPL24, RPL27, RPL26, RPL29, RPS24	889	119	16792	6.50785	1.35475e-18	3.38688e-19	3.36738e-19
GOTERM_BP_DIRECT	GO:0006364~rRNA processing	42	3.34129	5.01879e-13	RPL5, RPL3, RPL32, RPL31, RPL34, RPL11, RPL10A, RPL9, RPL6, RPL7, RPS4X, RPS14, RPL7A, RPL18A, RPS3, RPL13, RPL38, RPL37, RPL15, RPS11, RPL18, RPS13, RPL41, RPS9, RRP7BP, RPS7, RPL23, RPL22, RPS6, RPL13A, RPS3A, RPS25, RPS28, RPS27, RPS29, RPL27A, RPL37A, RPL24, RPL27, RPL26, RPL29, RPS24	889	214	16792	3.70712	1.4817e-09	2.8327e-10	2.81639e-10
GOTERM_BP_DIRECT	GO:0006412~translation	46	3.65951	5.75753e-13	RPL5, RPL3, RPL32, RPL31, RPL34, RPL11, RPL10A, RPL9, RPL6, RPL7, RPS4X, RPS14, RPL7A, SLC25A29, RPL18A, UCP2, RPS3, RPL13, RPL38, RPL37, RPL15, RPL37AP8, RPS11, RPL18, RPS13, RPL41, RPS9, RPS7, RPL23, RPL22, RPS6, DHPS, RPL13A, SOX11, RPS3A, RPS25, RPS28, RPS27, RPS29, RPL27A, RPL37A, RPL24, RPL27, RPL26, RPL29, RPS24	889	253	16792	3.4343	1.69965e-09	2.8327e-10	2.81639e-10
GOTERM_BP_DIRECT	GO:0007155~cell adhesion	56	4.45505	1.12343e-08	DDR1, ROBO2, SPON1, CNTNAP1, COL16A1, PTPRS, PCDHGB4, NCAN, CTNND2, ITGA2B, MSLN, ROBO1, CDH4, CDH2, BOC, HMCN2, PLXNC1, EPHA4, VWF, APLP1, OMG, ATP1B2, RGMB, BCAM, FEZ1, ADAM12, CDH11, COL4A6, ITGA8, MFGE8, FREM2, GNE, FBLN7, COL15A1, LAMA1, NTM, CD99L2, EFNB1, ARVCF, ADGRG1, EFS, CNTNAP3B, ADAM23, LPXN, PCDHA3, PCDHA2, CTNNA2, LRRN2, TPBG, SIGLEC10, CD4, COL5A1, PCDHB2, SSPO, PCDHB4, TGFBI	889	459	16792	2.3045	3.31632e-05	4.73768e-06	4.7104e-06
GOTERM_BP_DIRECT	GO:0007411~axon guidance	27	2.14797	2.61779e-07	ROBO2, MEG3, SPTBN4, DRAXIN, PTPRO, NRXN3, EFNA5, GLI3, ROBO1, EFNB1, CDH4, DPYSL5, BOC, ZNF280C, OTX2, EPHB2, FEZF1, EPHB1, SEMA6C, UNC5A, WNT5A, PAX6, UNC5C, LMX1A, LHX2, FEZ1, KIF26B	889	159	16792	3.2075	0.000772474	9.65966e-05	9.60403e-05
GOTERM_BP_DIRECT	GO:0007399~nervous system development	36	2.86396	3.56411e-06	PCSK2, HDAC4, NOTCH2, CNTFR, MSI1, PTN, EFNA5, CHRDL1, ROBO1, NAGLU, DPYSL5, ERBB4, NTF3, ENC1, GNG8, PCDHA3, PCDHA2, NDP, EPHB2, NDUFV2, GDF11, MBD5, SRRM4, RBFOX1, ADGRV1, APLP1, NRG1, ZIC5, MYT1, ZEB2, PCDHB2, DLG4, FEZ1, FABP7, MAB21L2, PCDHB4	889	287	16792	2.36931	0.0104661	0.00116903	0.0011623
GOTERM_BP_DIRECT	GO:0060997~dendritic spine morphogenesis	7	0.556881	1.50931e-05	DLG4, CTNND2, EPHB2, PAK3, SHANK3, EPHB1, SHANK1	889	12	16792	11.0184	0.0435773	0.00445549	0.00442983
GOTERM_BP_DIRECT	GO:0007268~chemical synaptic transmission	30	2.38663	2.84188e-05	OPRD1, PTPRS, CACNA1B, SLC6A1, TPGS1, CACNA1E, CACNA1G, GRM3, HTR6, MPZ, SLC12A7, GRIA3, SYT5, PRKCG, UNC13A, SYT1, KCND2, KCNIP2, GAD2, SSTR2, SSTR3, PTPRD, CACNB2, PCDHB2, DLG4, NOVA1, AKAP9, PCDHB4, AMPH, MYCBPAP	889	240	16792	2.36108	0.0804708	0.00704348	0.00700292
GOTERM_BP_DIRECT	GO:0002181~cytoplasmic translation	9	0.71599	2.86321e-05	RPL31, RPL22, RPL26, RPL15, RPL29, RPL9, RPL6, EIF4B, RPL7	889	25	16792	6.79991	0.0810495	0.00704348	0.00700292
GOTERM_BP_DIRECT	GO:0060041~retina development in camera-type eye	12	0.954654	0.000196821	LHX2, IFT140, SERPINF1, HPCA, RPL24, PDE6B, PAX6, RORB, SOX9, DLL1, PFDN5, CLCN2	889	58	16792	3.90799	0.440702	0.0446935	0.0444361
GOTERM_BP_DIRECT	GO:0007156~homophilic cell adhesion via plasma membrane adhesion molecules	21	1.67064	0.000256773	ROBO2, PCDHGB7, PCDHGB6, CADM4, CADM1, PCDHGB4, ROBO1, PCDHGA10, CDH4, PCDHB2, CDH2, CDH10, CDH11, CDH23, FAT2, PCDHB4, PCDHA3, FAT3, ME3, PCDHA2, SDK2	889	158	16792	2.51052	0.531439	0.0541423	0.0538305
GOTERM_BP_DIRECT	GO:0048843~negative regulation of axon extension involved in axon guidance	8	0.636436	0.000306372	SEMA6B, SEMA6C, SEMA5B, SEMA6D, WNT5A, SEMA3G, SEMA4G, PLXNA3	889	26	16792	5.81189	0.595276	0.060294	0.0599468
GOTERM_BP_DIRECT	GO:0030178~negative regulation of Wnt signaling pathway	11	0.875099	0.00033892	MED12, APC2, SFRP1, SFRP2, FRZB, CHD8, SIX3, CTNNBIP1, SHISA2, CXXC4, NFATC4	889	52	16792	3.99567	0.632363	0.0625307	0.0621706
GOTERM_BP_DIRECT	GO:0071625~vocalization behavior	6	0.477327	0.000548405	NLGN3, DLG4, NRXN3, SHANK3, SHANK2, SHANK1	889	14	16792	8.09513	0.80197	0.0942322	0.0936896
GOTERM_BP_DIRECT	GO:0008285~negative regulation of cell proliferation	38	3.02307	0.000574587	DDR1, MEG3, HDAC4, NOTCH2, BTG2, RARG, CDKN1B, FOXO4, DLL1, GLI3, ADGRG1, ERBB4, CLMN, FRZB, HIST1H2AE, ZNF503, ARID2, TP53I11, FEZF1, SOX4, HIST1H2AC, GDF11, BCL11B, TESC, ZBTB16, DLEC1, SSTR2, SMAD6, SSTR3, KAT2B, BMP2, SFRP1, RIPPLY3, SFRP2, ZEB1, FABP7, ROR2, MXD4	889	396	16792	1.81255	0.816707	0.0942322	0.0936896
GOTERM_BP_DIRECT	GO:0060999~positive regulation of dendritic spine development	7	0.556881	0.000772478	PALM, LPAR1, NRG1, CAMK1, PPP1R9A, SHANK3, SHANK1	889	22	16792	6.01002	0.897842	0.116316	0.115646
GOTERM_BP_DIRECT	GO:0021510~spinal cord development	8	0.636436	0.000788046	MED12, ROBO2, ZIC1, SOX11, PTN, DLL1, SOX4, PTBP2	889	30	16792	5.03697	0.902434	0.116316	0.115646
GOTERM_BP_DIRECT	GO:0001501~skeletal system development	18	1.43198	0.000909812	HES7, HDAC4, GDF11, NCAN, ZBTB16, CHRD, IGF2, SOX11, PRELP, BMP2, COL2A1, FRZB, CDH11, RPL38, SOX9, COL9A2, SOX4, FBN1	889	137	16792	2.48172	0.931914	0.127894	0.127157
GOTERM_BP_DIRECT	GO:0061036~positive regulation of cartilage development	6	0.477327	0.00109517	BMP2, ZBTB16, WNT5A, SOX9, SOX6, SOX5	889	16	16792	7.08324	0.960629	0.146952	0.146106
GOTERM_BP_DIRECT	GO:0071526~semaphorin-plexin signaling pathway	8	0.636436	0.00144009	SEMA6B, SEMA6C, SEMA5B, SEMA6D, SEMA3G, PLXNB1, SEMA4G, PLXNA3	889	33	16792	4.57906	0.985795	0.184832	0.183767
GOTERM_BP_DIRECT	GO:0050919~negative chemotaxis	8	0.636436	0.00173188	SEMA6B, SEMA6C, SEMA5B, SEMA6D, SEMA3G, SEMA4G, EFNA5, PLXNA3	889	34	16792	4.44439	0.994006	0.213022	0.211795
GOTERM_BP_DIRECT	GO:0035025~positive regulation of Rho protein signal transduction	7	0.556881	0.00198894	PDGFRB, ADGRG1, MCF2L, LPAR1, GPR20, LPAR4, ROBO1	889	26	16792	5.0854	0.997197	0.234854	0.233501
GOTERM_BP_DIRECT	GO:0045893~positive regulation of transcription, DNA-templated	44	3.5004	0.00207966	MEG3, HDAC4, KMT2E, SMARCD3, SRC, CHD8, LEF1, FOXK1, RORB, GLI3, MED17, MED12, SEC14L2, GRIP1, MECOM, ZIC2, ERBB4, PRDM16, ZIC1, OTX2, SOX9, NDP, YAF2, FEZF1, SOX4, ATF7IP, ARNT2, SMARCC2, FZD2, TESC, ZBTB16, PTCH1, WNT5A, SOX11, PAX6, FOXN4, NR2F2, RGMB, POU3F1, BMP2, SFRP1, LHX2, LHX5, ROR2	889	515	16792	1.61379	0.997857	0.236121	0.234761
GOTERM_BP_DIRECT	GO:0001755~neural crest cell migration	9	0.71599	0.00223293	SEMA6B, SEMA6C, SEMA5B, EFNB1, ERBB4, SEMA6D, LEF1, SEMA3G, SEMA4G	889	45	16792	3.77773	0.998638	0.239402	0.238023
GOTERM_BP_DIRECT	GO:0007601~visual perception	22	1.7502	0.00227075	ADGRV1, RDH8, RAX, CRX, CRYBA4, PAX6, MYO7A, RORB, RLBP1, CACNB2, SIX6, COL2A1, TH, MYO3B, ZIC2, SIX3, CDH23, PDE6B, HMCN1, TGFBI, NDP, RGR	889	201	16792	2.06741	0.998782	0.239402	0.238023
GOTERM_BP_DIRECT	GO:0042593~glucose homeostasis	14	1.11376	0.00253224	ERO1B, MBD5, RPH3AL, KCNB1, PTCH1, RPS6, DHPS, ASPSCR1, PAX6, SLC2A4, STXBP5L, CRY1, SOX4, FBN1	889	101	16792	2.61823	0.999438	0.257764	0.25628
GOTERM_BP_DIRECT	GO:0021846~cell proliferation in forebrain	5	0.397772	0.00273216	EMX2, FGF8, FABP7, SIX3, LHX5	889	12	16792	7.87027	0.999689	0.266404	0.264869
GOTERM_BP_DIRECT	GO:0007612~learning	10	0.795545	0.00283758	NPAS4, NLGN3, TH, DLG4, NRXN3, PTN, EPHB2, SLC6A1, SHANK3, SHANK2	889	57	16792	3.3138	0.999773	0.266404	0.264869
GOTERM_BP_DIRECT	GO:0021549~cerebellum development	8	0.636436	0.00288784	KCNC1, LMX1A, LPAR1, ABAT, PTN, SSTR2, SSTR3, PTBP2	889	37	16792	4.08403	0.999804	0.266404	0.264869
GOTERM_BP_DIRECT	GO:0035176~social behavior	9	0.71599	0.00339997	NPAS4, NLGN3, TH, DLG4, NRXN3, GNG8, SHANK3, SHANK2, SHANK1	889	48	16792	3.54162	0.999957	0.304143	0.302391
GOTERM_BP_DIRECT	GO:0070588~calcium ion transmembrane transport	15	1.19332	0.00408019	SLC24A4, CACNA1B, CACNA1A, CACNA2D2, ATP2B1, CACNA2D4, CACNA1E, CACNA1H, RYR3, CACNA1G, CACNB2, CACNG7, IL1RAPL1, TRPM8, TRPM3	889	119	16792	2.38092	0.999994	0.324252	0.322385
GOTERM_BP_DIRECT	GO:0001654~eye development	7	0.556881	0.00428383	SIX6, SALL2, SMOC1, SIX3, MAB21L2, PAX6, CHRDL1	889	30	16792	4.40735	0.999997	0.324252	0.322385
GOTERM_BP_DIRECT	GO:0007275~multicellular organism development	43	3.42084	0.004366	NOTCH2, TSHZ2, PLEKHB1, CHRD, LTBP4, PBXIP1, FMN2, TPGS1, DLL1, PRTG, RPS4X, SPRED3, ARVCF, HHAT, FRZB, SALL4, ERMARD, SPATA24, ENC1, CDK20, OTX2, OTX1, SOX6, PLXNA3, PAQR8, FZD2, WNT5B, SERPINF1, LMO2, WNT5A, IGF2, PAX6, SHISA2, MTURN, PTP4A1, MN1, SFRP1, SFRP2, ZNF219, C14ORF39, MYCBPAP, FAT3, ROR2	889	521	16792	1.55895	0.999998	0.324252	0.322385
GOTERM_BP_DIRECT	GO:0060563~neuroepithelial cell differentiation	4	0.318218	0.00439366	FGF8, CDH2, SOX11, SOX4	889	7	16792	10.7935	0.999998	0.324252	0.322385
GOTERM_BP_DIRECT	GO:0021798~forebrain dorsal/ventral pattern formation	4	0.318218	0.00439366	FGF8, SIX3, PAX6, GLI3	889	7	16792	10.7935	0.999998	0.324252	0.322385
GOTERM_BP_DIRECT	GO:0060074~synapse maturation	4	0.318218	0.00439366	PALM, SEZ6, SEZ6L, SHANK1	889	7	16792	10.7935	0.999998	0.324252	0.322385
GOTERM_BP_DIRECT	GO:0002315~marginal zone B cell differentiation	4	0.318218	0.00439366	LFNG, NOTCH2, MFNG, DLL1	889	7	16792	10.7935	0.999998	0.324252	0.322385
GOTERM_BP_DIRECT	GO:0007416~synapse assembly	10	0.795545	0.00453352	NLGN3, PCDHB2, WNT5A, NRXN3, CACNA1A, PCDHB4, NRG1, SHANK3, SDK2, SHANK2	889	61	16792	3.0965	0.999999	0.326413	0.324533
GOTERM_BP_DIRECT	GO:0007269~neurotransmitter secretion	9	0.71599	0.00499194	UNC13A, PTPRN2, SYT1, CACNA1B, NRXN3, GAD2, TSPOAP1, DGKI, VAMP2	889	51	16792	3.33329	1	0.347418	0.345417
GOTERM_BP_DIRECT	GO:0050896~response to stimulus	10	0.795545	0.00506062	SLC24A4, SCNN1D, MYO3B, RDH8, CDH23, HMCN2, CRX, HMCN1, TGFBI, RLBP1	889	62	16792	3.04655	1	0.347418	0.345417
GOTERM_BP_DIRECT	GO:0045892~negative regulation of transcription, DNA-templated	41	3.26173	0.00583993	MEG3, L3MBTL1, HDAC4, ZNF154, CDKN1B, SRC, CHD8, FOXG1, LEF1, PBXIP1, FOXK1, RORB, GLI3, FOXS1, MECOM, ZIC2, SIX5, SIX3, PRDM16, ZNF280C, HESX1, SOX9, YAF2, FEZF1, SMARCE1, ATF7IP, SMARCC2, RING1, ZBTB16, NONO, WNT5A, NRG1, NR2F2, ZHX1, BMP2, SFRP1, SFRP2, ZEB1, ZNF219, CRY1, PFDN5	889	499	16792	1.55197	1	0.391806	0.38955
GOTERM_BP_DIRECT	GO:0030574~collagen catabolic process	10	0.795545	0.00625631	COL26A1, COL15A1, COL2A1, MMP16, COL5A1, COL25A1, COL4A4, MMP2, COL4A6, COL4A5	889	64	16792	2.95135	1	0.410414	0.40805
GOTERM_BP_DIRECT	GO:0048593~camera-type eye morphogenesis	5	0.397772	0.00848313	GDF11, RING1, EPHB2, EPHB1, GLI3	889	16	16792	5.9027	1	0.532428	0.529362
GOTERM_BP_DIRECT	GO:0061337~cardiac conduction	8	0.636436	0.00883232	SPTBN4, CACNG7, CACNB2, KCND2, KCNIP2, AKAP9, CACNA2D2, CACNA2D4	889	45	16792	3.35798	1	0.532428	0.529362
GOTERM_BP_DIRECT	GO:0050680~negative regulation of epithelial cell proliferation	9	0.71599	0.00883773	SFRP1, SFRP2, PTCH1, WNT5A, GPC3, PAX6, PTN, SOX9, PBLD	889	56	16792	3.03567	1	0.532428	0.529362
GOTERM_BP_DIRECT	GO:1903779~regulation of cardiac conduction	9	0.71599	0.00883773	RYR1, KCNJ11, NPR1, FXYD6, ATP1A2, ATP1B2, ATP2B1, FPGT-TNNI3K, RYR3	889	56	16792	3.03567	1	0.532428	0.529362
GOTERM_BP_DIRECT	GO:2001223~negative regulation of neuron migration	4	0.318218	0.00973737	GPR173, ADGRG1, ERBB4, NRG1	889	9	16792	8.39495	1	0.574894	0.571584
GOTERM_BP_DIRECT	GO:0030900~forebrain development	8	0.636436	0.00995452	DRAXIN, SRC, CHRD, OTX2, NR2F2, SSTR2, POU3F1, SSTR3	889	46	16792	3.28498	1	0.576191	0.572873
GOTERM_BP_DIRECT	GO:0007224~smoothened signaling pathway	10	0.795545	0.0101943	DISP3, HHAT, TCTN2, PTCH1, BOC, GPC2, IFT27, PAX6, ROR2, GLI3	889	69	16792	2.73748	1	0.576421	0.573102
GOTERM_BP_DIRECT	GO:0021542~dentate gyrus development	5	0.397772	0.0106366	ATAT1, EMX2, BTG2, LMX1A, LEF1	889	17	16792	5.55548	1	0.576421	0.573102
GOTERM_BP_DIRECT	GO:0030534~adult behavior	6	0.477327	0.0106367	NLGN3, NRXN3, TPGS1, SHANK3, SHANK2, SHANK1	889	26	16792	4.35892	1	0.576421	0.573102
GOTERM_BP_DIRECT	GO:0007605~sensory perception of sound	15	1.19332	0.0107396	SPTBN4, SRRM4, CDKN1B, PGAP1, ADGRV1, MYO7A, SOBP, DNM1, COL2A1, TH, CDH23, OTOG, OTOF, RPL38, NDP	889	133	16792	2.1303	1	0.576421	0.573102
GOTERM_BP_DIRECT	GO:0007420~brain development	19	1.51154	0.0120627	ROBO2, ARNT2, SYT1, CADM1, CHD8, FOXG1, PTCH1, HPCA, UNC5C, ATP2B1, ADGRG1, BCL2L11, ZIC2, SIX3, ZIC1, ITGA8, HESX1, MDGA1, CDK5RAP3	889	190	16792	1.88886	1	0.635877	0.632215
GOTERM_BP_DIRECT	GO:0001656~metanephros development	6	0.477327	0.0124986	ROBO2, GDF11, FGF8, ITGA8, GLI3, FBN1	889	27	16792	4.19748	1	0.644813	0.641099
GOTERM_BP_DIRECT	GO:0090090~negative regulation of canonical Wnt signaling pathway	17	1.35243	0.0126691	APC2, DRAXIN, WNT5B, CHD8, PTPRO, LEF1, WNT5A, GLI3, BMP2, SFRP1, SFRP2, CDH2, FRZB, GPC3, SOX9, ROR2, PFDN5	889	163	16792	1.96998	1	0.644813	0.641099
GOTERM_BP_DIRECT	GO:0006351~transcription, DNA-templated	126	10.0239	0.0132924	ZNF572, CTNND2, ZBTB20, ARID4B, ZBTB22, RORB, IKZF2, SPATA24, CPNE1, KAT7, SOX6, ARID2, CCNL1, ZNF445, TLE4, HES7, ZNF680, SMARCC2, LMO3, ZBTB37, POU3F1, MYT1, EEF1A1, ZNF542P, ZNF718, MAF, LMX1A, ZNF316, ZSCAN23, ZNF557, ZNF436, ZNF793, KMT2E, L3MBTL1, HOMEZ, ZNF154, INO80B, KHDRBS2, FOXG1, TSHZ2, BAZ2B, PRDM10, SEC14L2, PRDM16, HESX1, LPXN, ZNF546, ARGLU1, ZNF785, ZKSCAN1, MAP2K6, ZBTB16, NONO,…	889	1955	16792	1.21738	1	0.647005	0.643279
GOTERM_BP_DIRECT	GO:0061001~regulation of dendritic spine morphogenesis	4	0.318218	0.0133697	EPHA4, PPP1R9A, SRCIN1, SHANK3	889	10	16792	7.55546	1	0.647005	0.643279
GOTERM_BP_DIRECT	GO:0060174~limb bud formation	4	0.318218	0.0133697	COL2A1, SOX11, SOX9, SOX4	889	10	16792	7.55546	1	0.647005	0.643279
GOTERM_BP_DIRECT	GO:0016339~calcium-dependent cell-cell adhesion via plasma membrane cell adhesion molecules	6	0.477327	0.0145692	ARVCF, PCDHB2, CDH2, PCDHGB4, CDH23, PCDHB4	889	28	16792	4.04757	1	0.67177	0.667901
GOTERM_BP_DIRECT	GO:0007229~integrin-mediated signaling pathway	12	0.954654	0.0153779	ADAMTS13, COL16A1, SRC, ADAM12, ADAM23, ITGA2B, ITGA8, ADAM11, ADAM33, PRKD1, DOCK1, ADAMTS10	889	99	16792	2.28953	1	0.67177	0.667901
GOTERM_BP_DIRECT	GO:2000741~positive regulation of mesenchymal stem cell differentiation	3	0.238663	0.0156053	SOX9, SOX6, SOX5	889	4	16792	14.1665	1	0.67177	0.667901
GOTERM_BP_DIRECT	GO:0060024~rhythmic synaptic transmission	3	0.238663	0.0156053	NLGN3, CACNA1A, CACNA2D2	889	4	16792	14.1665	1	0.67177	0.667901
GOTERM_BP_DIRECT	GO:0090287~regulation of cellular response to growth factor stimulus	3	0.238663	0.0156053	FBN2, FBN3, FBN1	889	4	16792	14.1665	1	0.67177	0.667901
GOTERM_BP_DIRECT	GO:0001756~somitogenesis	7	0.556881	0.0157441	LFNG, CRB2, HES7, WNT5A, LEF1, ROR2, DLL1	889	39	16792	3.39027	1	0.67177	0.667901
GOTERM_BP_DIRECT	GO:0032332~positive regulation of chondrocyte differentiation	5	0.397772	0.0159295	ZBTB16, SOX9, SOX6, GLI3, SOX5	889	19	16792	4.97069	1	0.67177	0.667901
GOTERM_BP_DIRECT	GO:0031290~retinal ganglion cell axon guidance	5	0.397772	0.0159295	ROBO2, RPL24, EPHB2, EFNA5, EPHB1	889	19	16792	4.97069	1	0.67177	0.667901
GOTERM_BP_DIRECT	GO:0008589~regulation of smoothened signaling pathway	5	0.397772	0.0159295	IFT140, PTCH1, ZIC1, GAS1, OTX2	889	19	16792	4.97069	1	0.67177	0.667901
GOTERM_BP_DIRECT	GO:0030198~extracellular matrix organization	19	1.51154	0.0161746	DDR1, FBN2, ERO1B, COL16A1, VWF, LAMA1, NCAN, ITGA2B, COL2A1, COL5A1, COL4A4, ITGA8, COL4A6, COL9A1, COL4A5, TGFBI, SOX9, COL9A2, FBN1	889	196	16792	1.83104	1	0.672501	0.668628
GOTERM_BP_DIRECT	GO:0006703~estrogen biosynthetic process	4	0.318218	0.0176706	RDH8, HSD17B1, HSD17B14, HSD17B7	889	11	16792	6.8686	1	0.724496	0.720324
GOTERM_BP_DIRECT	GO:0030509~BMP signaling pathway	10	0.795545	0.0185124	BMP2, FGF8, LEF1, ROR2, ZCCHC18, SMAD6, RGMB, CHRDL1, ACVR2A, RGMA	889	76	16792	2.48535	1	0.748609	0.744298
GOTERM_BP_DIRECT	GO:0014911~positive regulation of smooth muscle cell migration	5	0.397772	0.0190971	PDGFRB, HDAC4, SRC, SEMA6D, FOXO4	889	20	16792	4.72216	1	0.751661	0.747333
GOTERM_BP_DIRECT	GO:2000463~positive regulation of excitatory postsynaptic potential	5	0.397772	0.0190971	NLGN3, STX1B, DLG4, SHANK3, SHANK1	889	20	16792	4.72216	1	0.751661	0.747333
GOTERM_BP_DIRECT	GO:0048839~inner ear development	7	0.556881	0.0198553	PDGFRB, BMP2, CDKN1B, MAF, HPCA, DLL1, FREM2	889	41	16792	3.22489	1	0.771221	0.766779
GOTERM_BP_DIRECT	GO:0032355~response to estradiol	11	0.875099	0.0217724	PDGFRB, ARNT2, CD4, CDKN1B, KCNJ11, TH, PTCH1, NR2F2, PTN, SLC6A1, TFPI	889	91	16792	2.28324	1	0.805581	0.800942
GOTERM_BP_DIRECT	GO:0030513~positive regulation of BMP signaling pathway	6	0.477327	0.0221211	CRB2, GPC3, KCP, SOX11, SULF1, RNF165	889	31	16792	3.65587	1	0.805581	0.800942
GOTERM_BP_DIRECT	GO:0001658~branching involved in ureteric bud morphogenesis	7	0.556881	0.0221612	BMP2, FGF8, PTCH1, CTNNBIP1, GPC3, SOX9, GLI3	889	42	16792	3.14811	1	0.805581	0.800942
GOTERM_BP_DIRECT	GO:0030879~mammary gland development	5	0.397772	0.0226272	BCL2L11, FASN, LEF1, NRG1, SOX9	889	21	16792	4.49729	1	0.805581	0.800942
GOTERM_BP_DIRECT	GO:0000027~ribosomal large subunit assembly	5	0.397772	0.0226272	RPL5, RPL3, RPL11, RPL24, RPL6	889	21	16792	4.49729	1	0.805581	0.800942
GOTERM_BP_DIRECT	GO:0045778~positive regulation of ossification	4	0.318218	0.0226501	BMP2, ZBTB16, WNT5A, SOX11	889	12	16792	6.29621	1	0.805581	0.800942
GOTERM_BP_DIRECT	GO:0090179~planar cell polarity pathway involved in neural tube closure	4	0.318218	0.0226501	SFRP1, SFRP2, FZD2, WNT5A	889	12	16792	6.29621	1	0.805581	0.800942
GOTERM_BP_DIRECT	GO:0006334~nucleosome assembly	13	1.03421	0.0235705	HIST1H2BK, HIST2H2BC, HIST2H2BF, HIST2H2BE, HIST2H2BD, H1F0, HIST1H2BF, H1FX, HIST1H2BH, SOX9, HIST1H2BG, HIST1H2BD, HIST1H1C	889	119	16792	2.06346	1	0.828333	0.823563
GOTERM_BP_DIRECT	GO:0007417~central nervous system development	13	1.03421	0.0249793	ROBO2, ARNT2, SRC, NCAN, ZBTB16, PAX6, DRP2, SNTG2, COL2A1, BTD, ZEB1, PTPRZ1, ADAM23	889	120	16792	2.04627	1	0.842065	0.837216
GOTERM_BP_DIRECT	GO:0009952~anterior/posterior pattern specification	10	0.795545	0.0250441	EMX2, BTG2, RARG, RING1, ZBTB16, CTNNBIP1, NR2F2, OTX1, GLI3, ACVR2A	889	80	16792	2.36108	1	0.842065	0.837216
GOTERM_BP_DIRECT	GO:0021631~optic nerve morphogenesis	3	0.238663	0.0251022	EPHB2, EPHB1, GLI3	889	5	16792	11.3332	1	0.842065	0.837216
GOTERM_BP_DIRECT	GO:0072201~negative regulation of mesenchymal cell proliferation	3	0.238663	0.0251022	WNT5A, CTNNBIP1, PTN	889	5	16792	11.3332	1	0.842065	0.837216
GOTERM_BP_DIRECT	GO:0090103~cochlea morphogenesis	5	0.397772	0.0265287	FZD2, ZEB1, FRZB, WNT5A, SOX9	889	22	16792	4.29287	1	0.879917	0.87485
GOTERM_BP_DIRECT	GO:2000573~positive regulation of DNA biosynthetic process	4	0.318218	0.0283104	PDGFRB, DDX39B, SRC, PAK3	889	13	16792	5.81189	1	0.911588	0.906338
GOTERM_BP_DIRECT	GO:0030336~negative regulation of cell migration	11	0.875099	0.0284099	TCAF1, SFRP1, SFRP2, DPYSL3, CHRD, DPEP1, PTN, SRGAP3, ARID2, SULF1, ROBO1	889	95	16792	2.18711	1	0.911588	0.906338
GOTERM_BP_DIRECT	GO:0030182~neuron differentiation	11	0.875099	0.0284099	PTPRD, NRBP2, EMX2, FZD2, RTN1, WNT5B, WNT5A, IL1RAPL1, GPC2, SOX11, TRAPPC9	889	95	16792	2.18711	1	0.911588	0.906338
GOTERM_BP_DIRECT	GO:0043401~steroid hormone mediated signaling pathway	8	0.636436	0.0299153	RXRB, PAQR8, RARG, NR6A1, ESRRB, LEF1, RORB, NR2F2	889	57	16792	2.65104	1	0.931124	0.925762
GOTERM_BP_DIRECT	GO:0034220~ion transmembrane transport	19	1.51154	0.0299739	RYR1, TTYH1, GABRA3, GRIK3, ATP1A2, ATP1B2, ATP2B1, CLCN2, ANO2, NCALD, RYR3, CLCN6, ARHGEF9, SCNN1D, DLG4, PIEZO2, FXYD6, SFXN2, GRIA3	889	210	16792	1.70897	1	0.931124	0.925762
GOTERM_BP_DIRECT	GO:0030514~negative regulation of BMP signaling pathway	7	0.556881	0.03014	SFRP1, SFRP2, WNT5A, CHRD, HTRA1, SMAD6, CHRDL1	889	45	16792	2.93823	1	0.931124	0.925762
GOTERM_BP_DIRECT	GO:0051966~regulation of synaptic transmission, glutamatergic	5	0.397772	0.030808	GRM3, UNC13A, SYT1, ATP1A2, DGKI	889	23	16792	4.10623	1	0.931124	0.925762
GOTERM_BP_DIRECT	GO:0009880~embryonic pattern specification	5	0.397772	0.030808	EFNB1, RIPPLY3, PGAP1, ERBB4, ZBTB16	889	23	16792	4.10623	1	0.931124	0.925762
GOTERM_BP_DIRECT	GO:0060070~canonical Wnt signaling pathway	10	0.795545	0.0309113	MED12, SFRP1, RARG, FZD2, FGF8, CHD8, WNT5A, LEF1, NDP, SOX4	889	83	16792	2.27574	1	0.931124	0.925762
GOTERM_BP_DIRECT	GO:0018108~peptidyl-tyrosine phosphorylation	15	1.19332	0.0322094	PDGFRB, ALK, EPHA4, SRC, NRG1, CLK1, FGF8, ERBB4, IL3RA, CNTRL, ROR2, EPHB2, JAK3, EPHB1, MAP2K6	889	153	16792	1.85183	1	0.950596	0.945122
GOTERM_BP_DIRECT	GO:0034765~regulation of ion transmembrane transport	12	0.954654	0.032839	KCNH5, KCND2, KCNB1, KCNC3, KCNJ13, CACNA1B, CACNA1A, CACNA2D2, CACNA2D4, CACNA1E, CACNA1H, CACNA1G	889	111	16792	2.04202	1	0.950596	0.945122
GOTERM_BP_DIRECT	GO:0007626~locomotory behavior	10	0.795545	0.0330631	CHRNB4, LMX1A, TH, NOVA1, CACNA1B, CDH23, ABAT, NRG1, SOBP, ASTN1	889	84	16792	2.24865	1	0.950596	0.945122
GOTERM_BP_DIRECT	GO:0050885~neuromuscular process controlling balance	7	0.556881	0.0331678	FOXS1, CNTNAP1, RBFOX1, DLG4, CACNA1A, SHANK3, SHANK1	889	46	16792	2.87436	1	0.950596	0.945122
GOTERM_BP_DIRECT	GO:0045165~cell fate commitment	7	0.556881	0.0331678	BMP2, FGF8, WNT5B, ERBB4, WNT5A, GAS1, ROR2	889	46	16792	2.87436	1	0.950596	0.945122
GOTERM_BP_DIRECT	GO:0071425~hematopoietic stem cell proliferation	4	0.318218	0.0346469	CTC1, SFRP2, MECOM, WNT5A	889	14	16792	5.39675	1	0.96767	0.962098
GOTERM_BP_DIRECT	GO:0051216~cartilage development	8	0.636436	0.03529	COL2A1, ZEB1, ZBTB16, WNT5A, CHI3L1, SOX9, SOX6, SULF1	889	59	16792	2.56117	1	0.96767	0.962098
GOTERM_BP_DIRECT	GO:0051149~positive regulation of muscle cell differentiation	5	0.397772	0.0354698	RBM4, CDH2, BOC, CAMK1, CTNNA2	889	24	16792	3.93513	1	0.96767	0.962098
GOTERM_BP_DIRECT	GO:2000052~positive regulation of non-canonical Wnt signaling pathway	3	0.238663	0.0363467	SFRP1, WNT5A, RSPO3	889	6	16792	9.44432	1	0.96767	0.962098
GOTERM_BP_DIRECT	GO:0046632~alpha-beta T cell differentiation	3	0.238663	0.0363467	BCL11B, RPL22, LEF1	889	6	16792	9.44432	1	0.96767	0.962098
GOTERM_BP_DIRECT	GO:1901018~positive regulation of potassium ion transmembrane transporter activity	3	0.238663	0.0363467	AKAP9, ANK2, ATP1B2	889	6	16792	9.44432	1	0.96767	0.962098
GOTERM_BP_DIRECT	GO:0021978~telencephalon regionalization	3	0.238663	0.0363467	BMP2, LHX2, SIX3	889	6	16792	9.44432	1	0.96767	0.962098
GOTERM_BP_DIRECT	GO:0045600~positive regulation of fat cell differentiation	7	0.556881	0.036386	SFRP1, BMP2, SFRP2, WNT5B, FRZB, ZBTB16, LMO3	889	47	16792	2.8132	1	0.96767	0.962098
GOTERM_BP_DIRECT	GO:0045669~positive regulation of osteoblast differentiation	8	0.636436	0.0382021	FBN2, BMP2, SFRP2, CTNNBIP1, SOX11, PRKD1, GLI3, ACVR2A	889	60	16792	2.51849	1	1	0.994578
GOTERM_BP_DIRECT	GO:0002227~innate immune response in mucosa	5	0.397772	0.0405167	HIST1H2BK, HIST1H2BF, HIST1H2BG, HIST1H2BD, HIST2H2BE	889	25	16792	3.77773	1	1	0.994578
GOTERM_BP_DIRECT	GO:0048709~oligodendrocyte differentiation	5	0.397772	0.0405167	NLGN3, PTPRZ1, NRG1, SOX9, GLI3	889	25	16792	3.77773	1	1	0.994578
GOTERM_BP_DIRECT	GO:0016337~single organismal cell-cell adhesion	11	0.875099	0.0408824	ROPN1B, ARVCF, ADGRV1, TTYH1, SRC, CDH10, CTNND2, ITGA8, CEP41, SOX9, CTNNA2	889	101	16792	2.05718	1	1	0.994578
GOTERM_BP_DIRECT	GO:0030334~regulation of cell migration	9	0.71599	0.0411594	ERBB4, LAMA1, DPYSL3, PLXNB1, PAX6, UNC5C, PLXNC1, SRCIN1, PLXNA3	889	74	16792	2.29727	1	1	0.994578
GOTERM_BP_DIRECT	GO:0051974~negative regulation of telomerase activity	4	0.318218	0.0416496	CTC1, PIF1, SRC, CERS1	889	15	16792	5.03697	1	1	0.994578
GOTERM_BP_DIRECT	GO:0034332~adherens junction organization	6	0.477327	0.0438595	CDH4, CDH2, CADM1, SRC, CDH10, CDH11	889	37	16792	3.06302	1	1	0.994578
GOTERM_BP_DIRECT	GO:0006027~glycosaminoglycan catabolic process	5	0.397772	0.0459494	NAGLU, IDUA, GPC3, GPC2, GPC6	889	26	16792	3.63243	1	1	0.994578
GOTERM_BP_DIRECT	GO:0072661~protein targeting to plasma membrane	5	0.397772	0.0459494	KCNB1, TESC, PTCH1, PALM, ANK2	889	26	16792	3.63243	1	1	0.994578
GOTERM_BP_DIRECT	GO:0017157~regulation of exocytosis	5	0.397772	0.0459494	STX1B, RPH3AL, SYT1, VAMP2, STXBP5L	889	26	16792	3.63243	1	1	0.994578
GOTERM_BP_DIRECT	GO:0032148~activation of protein kinase B activity	5	0.397772	0.0459494	SRC, WNT5A, NTF3, NRG1, ADRA2B	889	26	16792	3.63243	1	1	0.994578
GOTERM_BP_DIRECT	GO:0045944~positive regulation of transcription from RNA polymerase II promoter	65	5.17104	0.0461084	RARG, CHD8, RAX, ARID4B, HIF3A, IKZF2, GLI3, MED17, PAGR1, MED12, SIX6, CREB3L3, SIX5, SALL4, SIX3, ZIC1, SOX9, SOX6, CCNL1, SOX4, CDK5RAP3, LMO1, LMO2, WNT5A, TET2, SOX11, NRG1, PAX6, POU3F1, RGMA, NPAS4, PYGO1, KAT2B, ZEB2, SFRP2, ZEB1, MAF, LMX1A, PRKD1, MAML3, ZNF750, HDAC4, LEF1, CRX, FOXO4, DLL1, RXRB, PLAGL1, OTX2, OTX1, IGBP1, ARNT2, BCL11B, ESRRB, MEIS3, ARID3C, ACVR2A, NFATC4, ASXL1, BM…	889	981	16792	1.25154	1	1	0.994578
GOTERM_BP_DIRECT	GO:0007157~heterophilic cell-cell adhesion via plasma membrane cell adhesion molecules	7	0.556881	0.0472112	PTPRD, CDH4, CADM4, CDH2, CADM1, TENM4, IL1RAPL1	889	50	16792	2.64441	1	1	0.994578
GOTERM_BP_DIRECT	GO:0030916~otic vesicle formation	3	0.238663	0.049128	FGF8, HESX1, SOX9	889	7	16792	8.09513	1	1	0.994578
GOTERM_BP_DIRECT	GO:0060831~smoothened signaling pathway involved in dorsal/ventral neural tube patterning	3	0.238663	0.049128	TBC1D32, PTCH1, GLI3	889	7	16792	8.09513	1	1	0.994578
GOTERM_BP_DIRECT	GO:0033135~regulation of peptidyl-serine phosphorylation	3	0.238663	0.049128	SPTBN4, HRC, RICTOR	889	7	16792	8.09513	1	1	0.994578
GOTERM_BP_DIRECT	GO:0021796~cerebral cortex regionalization	3	0.238663	0.049128	EMX2, ADGRG1, PAX6	889	7	16792	8.09513	1	1	0.994578
GOTERM_BP_DIRECT	GO:0014894~response to denervation involved in regulation of muscle adaptation	3	0.238663	0.049128	HDAC4, ACTN3, MTMR4	889	7	16792	8.09513	1	1	0.994578
GOTERM_BP_DIRECT	GO:0048066~developmental pigmentation	3	0.238663	0.049128	PMEL, ZEB2, BCL2L11	889	7	16792	8.09513	1	1	0.994578
GOTERM_BP_DIRECT	GO:0030854~positive regulation of granulocyte differentiation	3	0.238663	0.049128	KMT2E, TESC, LEF1	889	7	16792	8.09513	1	1	0.994578
GOTERM_BP_DIRECT	GO:0050667~homocysteine metabolic process	3	0.238663	0.049128	CPS1, DPEP1, MTHFR	889	7	16792	8.09513	1	1	0.994578
GOTERM_BP_DIRECT	GO:0014807~regulation of somitogenesis	3	0.238663	0.049128	LFNG, HES7, DLL1	889	7	16792	8.09513	1	1	0.994578
GOTERM_BP_DIRECT	GO:0042274~ribosomal small subunit biogenesis	4	0.318218	0.0493034	RPS28, RPS7, RPS6, RPS24	889	16	16792	4.72216	1	1	0.994578
GOTERM_BP_DIRECT	GO:0071277~cellular response to calcium ion	7	0.556881	0.0512173	SYT1, RASA4, WNT5A, CPNE1, DPEP1, CARF, RYR3	889	51	16792	2.59256	1	1	0.994578
GOTERM_BP_DIRECT	GO:0007223~Wnt signaling pathway, calcium modulating pathway	6	0.477327	0.0531962	MOV10, FZD2, WNT5A, LEF1, PDE6B, ROR2	889	39	16792	2.90594	1	1	0.994578
GOTERM_BP_DIRECT	GO:0009887~organ morphogenesis	10	0.795545	0.0540699	LFNG, NOTCH2, BMP2, SIX6, TH, PTCH1, APLP1, COL9A1, CRX, PAX6	889	92	16792	2.05311	1	1	0.994578
GOTERM_BP_DIRECT	GO:0008344~adult locomotory behavior	7	0.556881	0.0554248	PREX2, OPRD1, OTOG, SEZ6, ATP1A2, SEZ6L, DNM1	889	52	16792	2.5427	1	1	0.994578
GOTERM_BP_DIRECT	GO:0042472~inner ear morphogenesis	7	0.556881	0.0554248	COL2A1, ZIC1, ITGA8, OTX1, ROR2, EPHB2, SOBP	889	52	16792	2.5427	1	1	0.994578
GOTERM_BP_DIRECT	GO:0000187~activation of MAPK activity	11	0.875099	0.0566661	MAPK10, ALK, C5, BMP2, WNT5A, NTF3, LPAR1, NRG1, PAK3, ADRA2B, MAP2K6	889	107	16792	1.94182	1	1	0.994578
GOTERM_BP_DIRECT	GO:0031589~cell-substrate adhesion	4	0.318218	0.0575892	VWF, TTYH1, SMAD6, EPHB1	889	17	16792	4.44439	1	1	0.994578
GOTERM_BP_DIRECT	GO:0035567~non-canonical Wnt signaling pathway	4	0.318218	0.0575892	SFRP2, FZD2, FRZB, WNT5A	889	17	16792	4.44439	1	1	0.994578
GOTERM_BP_DIRECT	GO:0006337~nucleosome disassembly	4	0.318218	0.0575892	SMARCE1, SMARCC2, SMARCD3, ARID2	889	17	16792	4.44439	1	1	0.994578
GOTERM_BP_DIRECT	GO:0060079~excitatory postsynaptic potential	5	0.397772	0.0579665	NPAS4, NLGN3, SEZ6, PPP1R9A, DGKI	889	28	16792	3.37297	1	1	0.994578
GOTERM_BP_DIRECT	GO:0086010~membrane depolarization during action potential	5	0.397772	0.0579665	CACNA1B, CACNA1A, CACNA1E, CACNA1H, CACNA1G	889	28	16792	3.37297	1	1	0.994578
GOTERM_BP_DIRECT	GO:0007389~pattern specification process	5	0.397772	0.0579665	APC2, ZEB1, MFNG, ZIC1, RAX	889	28	16792	3.37297	1	1	0.994578
GOTERM_BP_DIRECT	GO:0007507~heart development	16	1.27287	0.0614017	TCF25, IFT140, PTN, GLI3, NFATC4, ROBO1, MED12, BMP2, RIPPLY3, TH, TBC1D32, ERBB4, APLNR, SOX4, FREM2, FBN1	889	183	16792	1.65147	1	1	0.994578
GOTERM_BP_DIRECT	GO:0071305~cellular response to vitamin D	3	0.238663	0.0632523	SFRP1, PTN, ATP2B1	889	8	16792	7.08324	1	1	0.994578
GOTERM_BP_DIRECT	GO:0021952~central nervous system projection neuron axonogenesis	3	0.238663	0.0632523	SPTBN4, EPHB2, EPHB1	889	8	16792	7.08324	1	1	0.994578
GOTERM_BP_DIRECT	GO:0060346~bone trabecula formation	3	0.238663	0.0632523	FBN2, SFRP1, MMP2	889	8	16792	7.08324	1	1	0.994578
GOTERM_BP_DIRECT	GO:0030203~glycosaminoglycan metabolic process	5	0.397772	0.064544	NCAN, B3GAT1, GPC3, GPC2, GPC6	889	29	16792	3.25666	1	1	0.994578
GOTERM_BP_DIRECT	GO:0002376~immune system process	5	0.397772	0.064544	CADM1, ADSSL1, PIBF1, PTMS, SCART1	889	29	16792	3.25666	1	1	0.994578
GOTERM_BP_DIRECT	GO:0001709~cell fate determination	4	0.318218	0.0664843	NOTCH2, PTCH1, PAX6, DLL1	889	18	16792	4.19748	1	1	0.994578
GOTERM_BP_DIRECT	GO:0042462~eye photoreceptor cell development	4	0.318218	0.0664843	TH, PAX6, RORB, MYO7A	889	18	16792	4.19748	1	1	0.994578
GOTERM_BP_DIRECT	GO:0060384~innervation	4	0.318218	0.0664843	PRKCG, UNC13A, SULF1, RNF165	889	18	16792	4.19748	1	1	0.994578
GOTERM_BP_DIRECT	GO:0006414~translational elongation	4	0.318218	0.0664843	EEF1A1, EEF1B2, ABTB1, EEF1A1P5	889	18	16792	4.19748	1	1	0.994578
GOTERM_BP_DIRECT	GO:0036342~post-anal tail morphogenesis	4	0.318218	0.0664843	MED12, HES7, SFRP2, WNT5A	889	18	16792	4.19748	1	1	0.994578
GOTERM_BP_DIRECT	GO:0045807~positive regulation of endocytosis	4	0.318218	0.0664843	CLIP3, WNT5A, GPC3, DLL1	889	18	16792	4.19748	1	1	0.994578
GOTERM_BP_DIRECT	GO:0030217~T cell differentiation	5	0.397772	0.0714934	LFNG, PREX1, CD4, RHOH, SOX4	889	30	16792	3.14811	1	1	0.994578
GOTERM_BP_DIRECT	GO:0043393~regulation of protein binding	4	0.318218	0.0759633	HDAC4, SMARCD3, SRC, CAMK1	889	19	16792	3.97656	1	1	0.994578
GOTERM_BP_DIRECT	GO:0010975~regulation of neuron projection development	4	0.318218	0.0759633	SFRP1, SFRP2, DPYSL3, IL1RAPL1	889	19	16792	3.97656	1	1	0.994578
GOTERM_BP_DIRECT	GO:0000028~ribosomal small subunit assembly	4	0.318218	0.0759633	RPS14, RPS28, RPS27, RRP7BP	889	19	16792	3.97656	1	1	0.994578
GOTERM_BP_DIRECT	GO:0071300~cellular response to retinoic acid	8	0.636436	0.076022	KMT2E, RARG, WNT5B, TESC, SERPINF1, WNT5A, RORB, SOX9	889	70	16792	2.1587	1	1	0.994578
GOTERM_BP_DIRECT	GO:0007494~midgut development	3	0.238663	0.0785423	DAB1, CPS1, WNT5A	889	9	16792	6.29621	1	1	0.994578
GOTERM_BP_DIRECT	GO:0050953~sensory perception of light stimulus	3	0.238663	0.0785423	ADGRV1, CDH23, MYO7A	889	9	16792	6.29621	1	1	0.994578
GOTERM_BP_DIRECT	GO:0097105~presynaptic membrane assembly	3	0.238663	0.0785423	NLGN3, PTPRD, IL1RAPL1	889	9	16792	6.29621	1	1	0.994578
GOTERM_BP_DIRECT	GO:0086009~membrane repolarization	3	0.238663	0.0785423	KCNIP2, ATP1A2, ATP1B2	889	9	16792	6.29621	1	1	0.994578
GOTERM_BP_DIRECT	GO:0018095~protein polyglutamylation	3	0.238663	0.0785423	TTLL6, CEP41, TPGS1	889	9	16792	6.29621	1	1	0.994578
GOTERM_BP_DIRECT	GO:0007628~adult walking behavior	5	0.397772	0.0788079	SPTBN4, EPHA4, DAB1, ZIC1, CACNA1A	889	31	16792	3.04655	1	1	0.994578
GOTERM_BP_DIRECT	GO:0046676~negative regulation of insulin secretion	5	0.397772	0.0788079	SFRP1, VSNL1, KCNJ11, KCNB1, STXBP5L	889	31	16792	3.04655	1	1	0.994578
GOTERM_BP_DIRECT	GO:0008016~regulation of heart contraction	5	0.397772	0.0788079	TH, KCNIP2, CACNA1B, FOXN4, CACNA1H	889	31	16792	3.04655	1	1	0.994578
GOTERM_BP_DIRECT	GO:0001822~kidney development	9	0.71599	0.0844015	PYGO1, ROBO2, BCL2L11, SERPINF1, MMP17, ITGA8, TET2, SOX11, SULF1	889	86	16792	1.97672	1	1	0.994578
GOTERM_BP_DIRECT	GO:0048013~ephrin receptor signaling pathway	9	0.71599	0.0844015	EFNB1, EPHA4, SRC, MMP2, EPHB2, PAK3, EFNA5, EPHB1, DNM1	889	86	16792	1.97672	1	1	0.994578
GOTERM_BP_DIRECT	GO:0035556~intracellular signal transduction	29	2.30708	0.0853046	NPR1, SRC, FMN2, PREX2, GRIP1, NRBP2, PREX1, EFS, MCF2L, STK32A, JAK3, PRKCG, UNC13A, MAGI3, DCLK2, NRG1, KSR2, DCDC1, PLCB4, PPP1R1A, RASA4, STAC2, GPR182, ARHGEF4, PLXNB1, PRKD1, PLCH2, DGKI, MAP3K12	889	403	16792	1.35923	1	1	0.994578
GOTERM_BP_DIRECT	GO:0007498~mesoderm development	5	0.397772	0.0864789	HES7, GDF11, LHX2, MEST, ACVR2A	889	32	16792	2.95135	1	1	0.994578
GOTERM_BP_DIRECT	GO:0003007~heart morphogenesis	5	0.397772	0.0864789	ASXL1, COL2A1, COL5A1, TH, PTCH1	889	32	16792	2.95135	1	1	0.994578
GOTERM_BP_DIRECT	GO:0051480~regulation of cytosolic calcium ion concentration	5	0.397772	0.0864789	RYR1, TMEM178A, HRC, CDH23, PDE6B	889	32	16792	2.95135	1	1	0.994578
GOTERM_BP_DIRECT	GO:0070555~response to interleukin-1	5	0.397772	0.094497	IGBP1, HDAC4, SRC, MTHFR, CHI3L1	889	33	16792	2.86191	1	1	0.994578
GOTERM_BP_DIRECT	GO:0050808~synapse organization	5	0.397772	0.094497	NLGN3, DRP2, LMX1A, CTNND2, PAK3	889	33	16792	2.86191	1	1	0.994578
GOTERM_BP_DIRECT	GO:0002088~lens development in camera-type eye	5	0.397772	0.094497	TBC1D32, SIX5, SIX3, WNT5A, PAX6	889	33	16792	2.86191	1	1	0.994578
GOTERM_BP_DIRECT	GO:0051481~negative regulation of cytosolic calcium ion concentration	3	0.238663	0.0948354	HRC, ATP1A2, RYR3	889	10	16792	5.66659	1	1	0.994578
GOTERM_BP_DIRECT	GO:0043586~tongue development	3	0.238663	0.0948354	PRDM16, LEF1, GLI3	889	10	16792	5.66659	1	1	0.994578
GOTERM_BP_DIRECT	GO:0048048~embryonic eye morphogenesis	3	0.238663	0.0948354	FBN2, RARG, FBN1	889	10	16792	5.66659	1	1	0.994578
GOTERM_BP_DIRECT	GO:0022407~regulation of cell-cell adhesion	3	0.238663	0.0948354	SRC, LEF1, EFNA5	889	10	16792	5.66659	1	1	0.994578
GOTERM_BP_DIRECT	GO:0045010~actin nucleation	3	0.238663	0.0948354	GSN, SPIRE2, FMN2	889	10	16792	5.66659	1	1	0.994578
GOTERM_BP_DIRECT	GO:0040037~negative regulation of fibroblast growth factor receptor signaling pathway	3	0.238663	0.0948354	WNT5A, SHISA2, SULF1	889	10	16792	5.66659	1	1	0.994578
GOTERM_BP_DIRECT	GO:0045475~locomotor rhythm	3	0.238663	0.0948354	MTA1, KCND2, NAGLU	889	10	16792	5.66659	1	1	0.994578
GOTERM_BP_DIRECT	GO:0006355~regulation of transcription, DNA-templated	92	7.31901	0.0952265	ZNF512B, ZNF891, ZNF572, CTNND2, ARID4B, ZBTB22, RORB, HIF3A, CHD2, RPL6, MECOM, SIX5, SALL4, SPATA24, CPNE1, KAT7, SOX6, ARID2, ZNF445, ZNF521, SOX4, FADS1, SOX5, ZNF362, EMX2, ZNF680, LMO3, ZBTB37, RHOH, PAX6, MYT1, EEF1A1, ZNF542P, MN1, ZNF718, ZNF514, ZNF316, ZSCAN23, ZNF117, ZNF436, ZNF557, ZNF512, PFDN5, ZNF596, ZNF793, L3MBTL1, NOTCH2, ZNF154, INO80B, KHDRBS2, IGSF1, CRX, BAZ2B, FOXO4, PRD…	889	1504	16792	1.15542	1	1	0.994578
GOTERM_BP_DIRECT	GO:0042102~positive regulation of T cell proliferation	7	0.556881	0.0963536	CCDC88B, EFNB1, CD4, HLA-DMB, DHPS, TNFRSF13C, JAK3	889	60	16792	2.20367	1	1	0.994578
GOTERM_BP_DIRECT	GO:0002028~regulation of sodium ion transport	4	0.318218	0.0965604	SPTBN4, NKAIN1, NKAIN4, NKAIN3	889	21	16792	3.59784	1	1	0.994578
GOTERM_BP_DIRECT	GO:0007369~gastrulation	4	0.318218	0.0965604	ARFRP1, FGF8, RPS6, APLNR	889	21	16792	3.59784	1	1	0.994578
GOTERM_BP_DIRECT	GO:0010976~positive regulation of neuron projection development	9	0.71599	0.0982554	FEZ1, SERPINF1, DPYSL3, WNT5A, ENC1, PRKD1, PTN, CAMK1, RGMA	889	89	16792	1.91009	1	1	0.994578

## Sheet: NPC_KO#1_DEG_GO_UP
Go terms of up-regulated DEG in CHD8 KO#1 at NPC stage
Category	Term	Count	%	PValue	Genes	List Total	Pop Hits	Pop Total	Fold Enrichment	Bonferroni	Benjamini	FDR
GOTERM_BP_DIRECT	GO:0045766~positive regulation of angiogenesis	34	1.87638	1.17e-09	ECM1, FLT1, C5AR1, ITGB2, SERPINE1, GATA6, HSPB1, TWIST1, ADM, GATA2, FGF1, ETS1, FGF2, THBS1, ZC3H12A, CYP1B1, CTSH, SASH1, ANXA3, SPHK1, VASH2, PRKCA, F3, RUNX1, GREM1, IL1A, PDCL3, LRG1, DDAH1, ADM2, CHRFAM7A, TEK, NODAL, NFE2L2	1519	115	16792	3.26833	5.68e-06	5.68e-06	5.63e-06	8.93194
GOTERM_BP_DIRECT	GO:0008285~negative regulation of cell proliferation	74	4.08389	2.71e-09	CDKN1A, IFITM1, TES, SERPINE2, TGFB1I1, NRK, PINX1, ADM, CIB1, PTH1R, ETS1, FGF2, ADAMTS1, CYP1B1, TNFRSF8, QSOX1, PIM2, KIFAP3, FEZF2, ADAMTS8, CER1, NKX3-1, KLF10, KLF11, MYOCD, WARS, ITGA1, P3H2, WNT9A, SSTR1, IL1A, IRF1, PKP2, RARB, CDH13, IRF6, ATF5, PLPP1, GAS8, CTBP2, GATA3, PTGS2, NDRG1, DLL4, SCIN, GPNMB, SMYD2, IGFBP7, S100A11, LYN, TFAP2A, CDKN2B, TGFB1, TGFB3, RARRES3, TNFRSF9, EIF2AK…	1519	396	16792	2.06577	1.32e-05	6.58e-06	6.51e-06	8.56735
GOTERM_BP_DIRECT	GO:0045944~positive regulation of transcription from RNA polymerase II promoter	138	7.61589	1.22e-07	PID1, SERPINE1, JADE1, FGF1, GABPB1, ETS1, FGF2, ELK3, SOX18, MYC, SOX15, CREB3L1, ZC3H12A, CREB3L2, CHP2, TNFSF11, EOMES, FOXH1, CASK, HNF1B, MITF, RUNX1, OVOL2, IL23A, ATF5, AKNA, CTBP2, EPAS1, TXK, CTR9, GATA6, TWIST1, GATA3, GATA2, PLAC8, HELZ2, CAMTA2, PPARGC1B, TFAP2A, TFAP2C, TGFB1, BCL11A, TGFB3, NFATC2, NFATC1, INHBA, MAFA, SMARCA2, FLI1, NFKB1, FOSL2, NFKB2, SMAD7, FOSL1, BMP4, NFKBIA, …	1519	981	16792	1.55509	0.000594	0.000157	0.000155	6.91241
GOTERM_BP_DIRECT	GO:0030335~positive regulation of cell migration	41	2.26269	1.29e-07	CD274, FLT1, SEMA3C, TNFAIP6, ONECUT1, SEMA3B, PDGFB, LAMC2, CIB1, SEMA3E, FGF1, THBS1, EGFR, CXCL16, WNT11, GPNMB, PLAU, PODXL, FAM110C, PDGFC, CTSH, LYN, TCAF2, SEMA4A, EDN1, TGFB1, MCAM, SEMA4B, SPHK1, PRKCA, RHOD, F3, ADRA2A, VIL1, BMP4, CREB3, F2RL1, CDH13, INSM1, TDGF1, HBEGF	1519	184	16792	2.46326	0.000626	0.000157	0.000155	6.88948
GOTERM_BP_DIRECT	GO:0006954~inflammatory response	65	3.5872	7.01e-07	ECM1, TNFAIP6, ITGB2, LY75, TNFAIP3, IL1RAP, CXCL5, ADGRE2, CRHBP, ADGRE5, ZC3H12A, SCN9A, NFKBIZ, TNFRSF8, CCR7, ANXA1, SYK, RIPK2, SPHK1, IL1A, GAL, IL23A, PRKCQ, TLR6, SMPDL3B, CHST4, TLR5, SCG2, CALCA, PXK, LXN, PTGER2, C5AR1, PTAFR, PTGER3, CXCR4, PTGS2, HDAC9, THBS1, RELB, IFI16, SPP1, CCL2, TAC4, TAC1, LYN, NGFR, TGFB1, CCL22, IL34, TNFRSF9, RARRES2, TNFRSF10A, NMI, NFKB1, NFKB2, TNFRSF10D…	1519	379	16792	1.89591	0.00340116	0.000681	0.000675	6.15409
GOTERM_BP_DIRECT	GO:0006366~transcription from RNA polymerase II promoter	80	4.41501	1.69e-06	CSRNP2, TGFB1I1, GTF2B, ONECUT1, SIX1, ETS1, BACH2, ELK3, SNAPC5, ZIC3, MYC, CREB3L1, SIX2, CREB3L2, FEZF2, KLF11, MYOCD, BATF3, FOXD1, FOXH1, FOXL2, MITF, PAX5, OVOL1, RUNX3, POU5F1, RUNX2, RUNX1, OVOL2, ETV7, CREB3, ELF1, PLSCR1, IRF4, ELF4, IRF1, HAND1, ATF5, CREB5, HLF, AKNA, EPAS1, TXK, CEBPG, GATA6, DDX21, GATA3, GATA2, BARX1, BARX2, NFIL3, NOCT, SHOX, CAMTA2, HIVEP2, TFAP2A, CDX4, TFAP2C, …	1519	513	16792	1.72392	0.00816215	0.00132098	0.0013082	5.77287
GOTERM_BP_DIRECT	GO:0045786~negative regulation of cell cycle	15	0.827815	1.9e-06	TGFB1, HPGD, GATA3, INHBA, PTGS2, RUNX3, ETS1, ALOX15B, BMP4, PLA2G16, CREB3, BRINP1, CDK6, NUPR1, INHA	1519	37	16792	4.48161	0.00920426	0.00132098	0.0013082	5.72046
GOTERM_BP_DIRECT	GO:0001525~angiogenesis	42	2.31788	8.63e-06	NRP1, ECM1, FLT1, CALCRL, EPAS1, SERPINE1, TGFA, CIB1, FGF1, PTGS2, SHB, RASIP1, CTGF, ELK3, DLL4, SOX18, GJA5, ZC3H12A, CYP1B1, CCL2, THSD7A, TBX1, SEMA4A, WARS, SYK, ANXA2, MCAM, CAV1, PRKCA, OVOL2, EFNA1, PDCL3, PTPRB, CEACAM1, KLF5, NOV, ADM2, HAND1, ANG, TEK, RAMP1, SCG2	1519	223	16792	2.08204	0.0410374	0.00523787	0.0051872	5.06421
GOTERM_BP_DIRECT	GO:0030198~extracellular matrix organization	38	2.09713	1.26e-05	ERO1A, SPARC, LAMA2, LAMC3, ITGB2, SERPINE1, PDGFB, LAMC2, FGF2, THBS1, FBLN5, HAPLN1, CDH1, ADAMTSL4, SPOCK2, ITGAX, SPP1, POSTN, EGFL6, LAMB3, ITGA3, ITGA2, ITGA1, NPNT, KAZALD1, NFKB2, MFAP5, SPINT1, LOX, COL7A1, BCL3, COL6A3, VWA1, HPSE, CD44, MATN3, ITGA9, DDR2	1519	196	16792	2.14325	0.0595836	0.0065053	0.00644237	4.89806
GOTERM_BP_DIRECT	GO:0000122~negative regulation of transcription from RNA polymerase II promoter	100	5.51876	1.42e-05	ZNF296, PRDM1, BACH2, SOX18, MYC, SOX15, MAGEA2, EOMES, HES6, NKX6-2, FOXH1, SOX14, HNF1B, MITF, OVOL1, RUNX3, TRIB3, EZR, TSHZ3, CTBP2, TCF7, CTR9, GATA6, TWIST1, PRDM14, GATA3, GATA2, ZFP57, SMYD2, TFAP2A, WNT10B, TFAP2C, TGFB1, BCL11A, CAV1, NFATC2, NR0B1, SMARCA2, ESR2, NFKB1, NR2F6, NFKB2, SMAD7, FAM220A, BMP4, EFNA1, BHLHE40, NODAL, TENM2, THRB, FOXE1, FHL2, SIX1, VLDLR, TFCP2L1, DMBX1, HHE…	1519	720	16792	1.53537	0.0667169	0.0065053	0.00644237	4.84732
GOTERM_BP_DIRECT	GO:0048661~positive regulation of smooth muscle cell proliferation	18	0.993377	1.47e-05	EDN1, CALCRL, ITGA2, PTAFR, PDGFB, PTGS2, FGF2, THBS1, EGFR, BMP4, IL6, IRAK1, RPS6KB1, MYC, CDH13, MNAT1, IL6R, HBEGF	1519	60	16792	3.31639	0.0690585	0.0065053	0.00644237	4.8318
GOTERM_BP_DIRECT	GO:0001938~positive regulation of endothelial cell proliferation	19	1.04857	2.88e-05	PPP1R16B, NRP1, ECM1, CAV2, PDGFB, VASH2, PRKCA, FGF2, F3, BMP4, PDCL3, LRG1, CXCL12, PLXNB3, CCL2, CDH13, ANG, TEK, SCG2	1519	69	16792	3.04403	0.130488	0.0116517	0.011539	4.54089
GOTERM_BP_DIRECT	GO:0007155~cell adhesion	69	3.80795	3.18e-05	SRPX, TINAGL1, TNFAIP6, LAMC3, TGFB1I1, COL12A1, ITGB2, CIB1, LAMC2, RND3, HAPLN1, CTGF, ADGRE2, ALCAM, ADGRE5, ITGAX, CYP1B1, EMILIN2, SVEP1, SCARF1, EDIL3, PCDHAC2, PCDHAC1, POSTN, EGFL6, CD300A, ITGA3, ITGA2, CASK, PRKCA, CEACAM1, COL6A3, CDH13, CHST4, DSC2, CD44, EPHA3, DDR2, ITGA9, ARF6, LAMA2, THBS2, THBS1, EFNB2, GPNMB, PODXL, SPP1, CCL2, IGFBP7, PCDHA8, IL32, MUC16, LAMB3, MOG, MCAM, PARV…	1519	459	16792	1.66181	0.143125	0.0118816	0.0117667	4.49764
GOTERM_BP_DIRECT	GO:0010595~positive regulation of endothelial cell migration	15	0.827815	3.44e-05	NRP1, EDN1, SPARC, ANXA3, PRKCA, GATA3, FGF1, ETS1, FGF2, THBS1, BMP4, ZC3H12A, TEK, TDGF1, SASH1	1519	46	16792	3.60477	0.153771	0.0119259	0.0118105	4.46384
GOTERM_BP_DIRECT	GO:0009615~response to virus	25	1.37969	3.8e-05	IFITM3, IFITM1, DDX21, CXCR4, HSPB1, GATA3, IFIT1, DDX60, IFIH1, PIM2, DUOX2, TRIM22, BATF3, CCL22, DDX58, MX1, EIF2AK2, DCLK1, ISG20, FOSL1, CXCL12, CDK6, OAS3, BCL3, CYP1A1	1519	110	16792	2.51242	0.168376	0.0122914	0.0121725	4.42077
GOTERM_BP_DIRECT	GO:0019933~cAMP-mediated signaling	13	0.717439	8.31e-05	ADCYAP1R1, PDE4D, ADM, ADCY2, HTR5A, ADCY8, ADCY5, GAL, ADCY9, PCLO, MAPK7, ADGRG6, PDE3A	1519	38	16792	3.78185	0.332225	0.0252367	0.0249926	4.0803
GOTERM_BP_DIRECT	GO:0007189~adenylate cyclase-activating G-protein coupled receptor signaling pathway	15	0.827815	9.52e-05	PTGER4, LHCGR, CALCA, CALCRL, PTGER2, PTGER3, ADCY2, PTH1R, ADCY8, ADCY5, ADCY9, CALCR, ADORA2B, UCN2, ADM2	1519	50	16792	3.31639	0.370406	0.0272152	0.0269519	4.0212
GOTERM_BP_DIRECT	GO:0060333~interferon-gamma-mediated signaling pathway	18	0.993377	0.000151	HLA-DRB5, PTAFR, HLA-B, HLA-C, NMI, IRF4, IRF1, OAS3, TRIM25, IRF5, IRF6, GBP2, B2M, CD44, TRIM22, HLA-DRB1, JAK1, HLA-DPA1	1519	71	16792	2.80259	0.520762	0.0408612	0.0404659	3.81987
GOTERM_BP_DIRECT	GO:0010628~positive regulation of gene expression	43	2.37307	0.000183	PID1, PDGFB, TWIST1, PRDM1, ACTG2, CTGF, DLL4, TRIM6, WNT11, ERBB3, NFIL3, MYC, LAMP3, ZC3H12A, CTSH, AMH, WNT3, NKX3-1, TFAP2A, NTRK2, WNT10A, TGFB1, FOXD1, ITGA3, DDX58, CAV1, NOG, RAB27A, SERPINB9, MITF, INHBA, KLF4, POU5F1, IL1A, ACTA1, PLSCR1, IL6, RGCC, CDK6, STAR, ADM2, EZR, NFE2L2	1519	262	16792	1.81431	0.588448	0.0467231	0.0462711	3.73817
GOTERM_BP_DIRECT	GO:0031623~receptor internalization	13	0.717439	0.000308	CALCA, CALCRL, SYK, CAV1, ITGB2, ADM, GHR, RAB31, CALCR, NEDD4, CD9, EZR, RAMP1	1519	43	16792	3.3421	0.775884	0.0693448	0.068674	3.51171
GOTERM_BP_DIRECT	GO:0071456~cellular response to hypoxia	21	1.15894	0.000315	ERO1A, TIGAR, EDN1, TRPC6, EPAS1, GATA6, TWIST1, STC1, PTGS2, NDRG1, SLC8A3, RGCC, IRAK1, STC2, LMNA, ANKRD1, EIF4EBP1, PMAIP1, MGARP, NFE2L2, NKX3-1	1519	96	16792	2.4182	0.783296	0.0693448	0.068674	3.50206
GOTERM_BP_DIRECT	GO:0060395~SMAD protein signal transduction	16	0.883002	0.000323	LEFTY1, TGFB1, TGFB3, SMAD9, GDF3, INHBA, JADE2, AFP, INHBE, GDF7, BMP4, APELA, NCEH1, INHA, LEFTY2, NODAL	1519	62	16792	2.85281	0.791595	0.0693448	0.068674	3.49111
GOTERM_BP_DIRECT	GO:0051092~positive regulation of NF-kappaB transcription factor activity	26	1.43488	0.000328	TRADD, ITGB2, CIB1, BCL10, IL1RAP, IRAK1, TNFSF11, TRIM25, AMH, TRIM22, TGFB1, PRKCH, RIPK2, SPHK1, RIPK4, EIF2AK2, NFKB1, NFKB2, GREM1, NFKBIA, IL6, CTH, TRIM14, PRKCQ, RHEBL1, CARD11	1519	133	16792	2.16106	0.797131	0.0693448	0.068674	3.48372
GOTERM_BP_DIRECT	GO:0051607~defense response to virus	30	1.65563	0.000377	IFITM3, IFITM1, IFIT5, DDX41, IFIT1, DDX60, HERC5, IFI16, ZC3H12A, ITGAX, TRIM25, PMAIP1, ABCF3, TRIM22, APOBEC3F, MX1, EIF2AK2, ISG15, ISG20, PLSCR1, IL6, CD8A, IL23A, POLR3C, IRF1, OAS3, F2RL1, POLR3G, IRF5, APOBEC3B	1519	165	16792	2.00993	0.839666	0.0762563	0.0755186	3.42397
GOTERM_BP_DIRECT	GO:0060337~type I interferon signaling pathway	16	0.883002	0.000466	IFITM3, IFITM1, MX1, HLA-B, HLA-C, ISG15, IFIT1, PSMB8, ISG20, IRF4, IRF1, OAS3, IRF5, IRF6, GBP2, JAK1	1519	64	16792	2.76366	0.896059	0.0905362	0.0896603	3.3317
GOTERM_BP_DIRECT	GO:0000187~activation of MAPK activity	22	1.21413	0.000528	MAP2K3, DUSP5, TGFB3, PDE6G, RIPK2, C5AR1, ITGA1, CXCR4, TGFA, FGF1, FGF2, THBS1, DUSP9, GHR, EFNA1, IRAK1, ADORA2B, PEA15, CHRFAM7A, TDGF1, DRD4, AVPI1	1519	107	16792	2.27292	0.92302	0.0985972	0.0976433	3.27762
GOTERM_BP_DIRECT	GO:0007187~G-protein coupled receptor signaling pathway, coupled to cyclic nucleotide second messenger	13	0.717439	0.000606	LHCGR, ANXA1, CALCRL, HTR1D, HTR1B, PTH1R, SSTR1, HTR5A, HTR7, HRH2, CNR1, NPBWR1, CCL2	1519	46	16792	3.12414	0.947263	0.101172	0.100193	3.21788
GOTERM_BP_DIRECT	GO:0003151~outflow tract morphogenesis	13	0.717439	0.000606	TBX1, SEMA3C, EYA1, FOXH1, NOG, SIX1, DHRS3, BMP4, WNT11, SOX18, GJA5, NEDD4, HEY2	1519	46	16792	3.12414	0.947263	0.101172	0.100193	3.21788
GOTERM_BP_DIRECT	GO:0007190~activation of adenylate cyclase activity	12	0.662252	0.000625	LHCGR, CALCA, ADCY9, P2RY11, CALCR, ADORA2B, ADRB1, PRKCA, ADCY2, CALM1, ADCY8, ADCY5	1519	40	16792	3.31639	0.951978	0.101172	0.100193	3.20428
GOTERM_BP_DIRECT	GO:0045071~negative regulation of viral genome replication	12	0.662252	0.000625	ISG20, IFITM3, IFITM1, PLSCR1, TRIM6, APOBEC3F, IFI16, OAS3, MX1, EIF2AK2, ISG15, IFIT1	1519	40	16792	3.31639	0.951978	0.101172	0.100193	3.20428
GOTERM_BP_DIRECT	GO:0045746~negative regulation of Notch signaling pathway	10	0.551876	0.000742	DLL4, NFKBIA, HEY2, NEURL1, CHAC1, GATA2, PEAR1, DLK2, BEND6, OVOL2	1519	29	16792	3.81195	0.972851	0.116293	0.115168	3.12954
GOTERM_BP_DIRECT	GO:0010839~negative regulation of keratinocyte proliferation	7	0.386313	0.000858	EFNB2, CD109, KDF1, CASK, EPPK1, SFN, CTSV	1519	14	16792	5.52732	0.984515	0.130191	0.128931	3.06673
GOTERM_BP_DIRECT	GO:0043536~positive regulation of blood vessel endothelial cell migration	8	0.441501	0.000924	TGFB1, PDGFB, HSPB1, PRKCA, THBS1, FGF2, NFE2L2, AMOT	1519	19	16792	4.65459	0.988808	0.136074	0.134757	3.03417
GOTERM_BP_DIRECT	GO:0019882~antigen processing and presentation	14	0.772627	0.0010043	HLA-DRB5, HLA-B, HLA-C, RAB27A, PSMB8, RELB, CD8A, RAB35, CTSH, RAB6A, ULBP1, HLA-DRB1, ULBP3, HLA-DPA1	1519	55	16792	2.81391	0.992413	0.143497	0.142109	2.99813
GOTERM_BP_DIRECT	GO:0042327~positive regulation of phosphorylation	9	0.496689	0.00116535	FZD7, ANG, BCL10, THBS1, AREG, BTBD10, PPARGC1B, EGFR, APLN	1519	25	16792	3.97967	0.996533	0.16175	0.160185	2.93354
GOTERM_BP_DIRECT	GO:0042493~response to drug	45	2.48344	0.00120889	CDKN1A, ADCYAP1R1, ABCD3, ABCB1, SEMA3C, GATA6, ATP1A3, SLC1A3, LPL, TGFA, GATA3, CSAG3, PTGS2, THBS1, CST3, CDH1, MYC, CASP3, TSPO, PMS2, AMH, B2M, LYN, TGFB1, ANXA1, TRPA1, ACSL1, ITGA3, ITGA2, HTR1D, HTR1B, NFATC2, HNF1B, INHBA, FOSL1, IL6, GAL, LOX, STAR, RPS6KB1, CYP1A1, PDE3A, PLIN2, GCLM, ABCG2	1519	304	16792	1.63638	0.997195	0.161876	0.16031	2.91761
GOTERM_BP_DIRECT	GO:0009611~response to wounding	15	0.827815	0.00124725	NRP1, TGFB1, PDGFB, SLC1A3, ADM, KLK8, POU5F1, CTGF, GAP43, HHEX, RPS6KB1, FABP5, MYC, CYP1A1, CCL2	1519	63	16792	2.63206	0.997672	0.161876	0.16031	2.90405
GOTERM_BP_DIRECT	GO:0048701~embryonic cranial skeleton morphogenesis	10	0.551876	0.00126622	TBX1, BMP4, TFAP2A, SIX2, TWIST1, SIX1, PAX5, GRHL2, NODAL, RUNX2	1519	31	16792	3.56601	0.997878	0.161876	0.16031	2.89749
GOTERM_BP_DIRECT	GO:0009636~response to toxic substance	18	0.993377	0.00139124	LYN, CDKN1A, EPHX1, HTR1D, EIF2AK2, ASNS, SLC7A11, DHRS2, CST3, RPS6KB1, CDH1, SCN9A, FAS, CYP1B1, NEFL, MBP, NUPR1, TRPM6	1519	85	16792	2.34098	0.998845	0.173298	0.171622	2.8566
GOTERM_BP_DIRECT	GO:0071260~cellular response to mechanical stimulus	16	0.883002	0.00146593	PTGER4, TGFB1, MAP3K1, CRADD, ITGA2, TNFRSF10A, BCL10, PTGS2, EGFR, NFKB1, IRF1, ANKRD1, FAS, TNFRSF8, TLR5, KCNJ2	1519	71	16792	2.49119	0.999197	0.177267	0.175552	2.83389
GOTERM_BP_DIRECT	GO:0045893~positive regulation of transcription, DNA-templated	68	3.75276	0.00149608	FOXE1, TGFB1I1, SETD7, FHL2, SIX1, ETS1, FGF2, ELK3, SOX18, CDH1, ZIC3, MYC, CREB3L2, PIM2, NKX3-1, EOMES, MAP2K3, MYOCD, FOXH1, TFEB, HNF1B, FOXL2, MITF, RUNX3, RUNX2, RUNX1, CREB3, ELF1, MDFIC, IRF4, ELF4, IRF1, IRF6, ATF5, ZNF398, CREB5, PDGFB, GATA6, RNF6, GATA3, BCL10, ARNTL, WNT11, IRAK1, TFAP2A, TBX1, NFE2, TGFB1, TGFB3, FZD7, FOXJ2, NFATC2, NFATC1, INHBA, KLF4, SMARCA2, ESR2, NFKB1, GDF7,…	1519	515	16792	1.45964	0.999306	0.177267	0.175552	2.82505
GOTERM_BP_DIRECT	GO:0031018~endocrine pancreas development	9	0.496689	0.00155133	IL6, NKX6-2, ANXA1, ONECUT1, HNF1B, INSM1, IL6R, MNX1, FOXA2	1519	26	16792	3.82661	0.99947	0.179437	0.177701	2.8093
GOTERM_BP_DIRECT	GO:0032496~response to lipopolysaccharide	28	1.54525	0.0016268	PTGER4, SPARC, PTGER2, C5AR1, ADM, PTGS2, CXCL5, TRIM6, DUSP10, IRAK1, CNR1, CASP3, NOCT, TNFRSF8, CCR7, TAC1, PCK2, NGFR, EDN1, GCH1, TNFRSF9, TNFRSF10A, GNG12, TNFRSF10D, NFKB2, RPS6KB1, CYP1A1, FAS	1519	164	16792	1.88738	0.999633	0.180923	0.179173	2.78867
GOTERM_BP_DIRECT	GO:0007165~signal transduction	135	7.45033	0.00163866	CHRM3, SPARC, CD83, LY75, FGF1, CXCL14, FGF2, ELK3, CRHBP, ARHGAP42, ALCAM, ARHGAP40, PLAU, RASSF4, TNFRSF8, OSTF1, KIFAP3, MAP2K3, IL15RA, PRKCH, IL4R, CD300A, ANK1, RUNX1, CLDN4, CLDN3, ADCY9, OPTN, CARD11, CD274, SHC3, SDC4, EPAS1, C5AR1, CHRNA9, GATA3, NDRG2, RASGRP2, SAV1, IRAK1, CASKIN2, SFN, HIVEP2, RSU1, PAG1, S100A11, FGF21, YARS, LYN, DTNA, CRADD, BCL11A, STAC, TNFSF15, RASSF7, TNFRSF10…	1519	1161	16792	1.28542	0.999653	0.180923	0.179173	2.78551
GOTERM_BP_DIRECT	GO:0051384~response to glucocorticoid	15	0.827815	0.00171588	SPARC, GOT1, ANXA3, ADM, CTSV, HNMT, PTGS2, AREG, GHR, IL6, CALCR, RPS6KB1, CASP3, FAS, PPARGC1B	1519	65	16792	2.55107	0.999762	0.183805	0.182027	2.76551
GOTERM_BP_DIRECT	GO:0051489~regulation of filopodium assembly	6	0.331126	0.00174043	PPP1R16B, TRPM2, GAP43, DMTN, RAB17, ARF6	1519	11	16792	6.0298	0.999789	0.183805	0.182027	2.75934
GOTERM_BP_DIRECT	GO:0043066~negative regulation of apoptotic process	61	3.36645	0.00186866	CDKN1A, FHL2, HSPB1, CIB1, MYC, CASP3, CTSH, PIM2, TIMP1, KIFAP3, ANXA1, RIPK2, SPHK1, ANXA4, SERPINB9, GREM1, ARHGAP10, HAX1, CLDN7, RARB, ATF5, IL6ST, CD44, STK40, BIRC3, LTK, GATA6, TWIST1, TGFA, HIGD1A, THBS1, EGFR, SOCS2, PLAC8, WNT11, MAPK7, IRAK1, EPCAM, TFAP2A, HSPA9, NGFR, PRNP, PLK2, SIAH2, ASNS, EIF2AK2, DHRS2, NFKB1, TNFRSF10D, BMP4, NFKBIA, IL6, KRT18, RPS6KB1, DNAJA3, BCL3, PDE3A, F…	1519	455	16792	1.48205	0.999887	0.190387	0.188545	2.72847
GOTERM_BP_DIRECT	GO:0001503~ossification	17	0.93819	0.00189912	ECM1, IFITM1, SPARC, TWIST1, STC1, RUNX3, KAZALD1, EGFR, RUNX2, CTGF, RUNX1, SPP1, TNFSF11, ATP6V0A4, OSTF1, PPARGC1B, DDR2	1519	80	16792	2.34911	0.999902	0.190387	0.188545	2.72145
GOTERM_BP_DIRECT	GO:0006915~apoptotic process	73	4.0287	0.00195107	HRK, CSRNP2, STEAP3, PLEKHF1, TRADD, ITGB2, JADE1, TNFAIP3, SIX1, CIB1, DDX41, PTPRH, SHB, EVA1A, CASP10, ADAMTSL4, CASP3, ZC3H12A, PEA15, TRIM69, TSPO, CTSH, PIM2, TNS4, PHLDA1, BOK, STPG1, KLF11, RIPK2, TNFRSF19, SERPINB9, GLRX2, DYNLL1, GREM1, RNF144B, IL1A, RRAGA, PLSCR1, IRF1, ELMO3, BIRC3, C5AR1, CXCR4, BCL10, SAV1, CST3, DRAM1, EPB41L3, PMAIP1, YARS, EGLN3, TIGAR, MAP3K1, DDIAS, TNFRSF9, S…	1519	567	16792	1.42326	0.999924	0.190387	0.188545	2.70973
GOTERM_BP_DIRECT	GO:0002062~chondrocyte differentiation	11	0.607064	0.00195952	BMP4, WNT10B, TGFB1, NOV, NFIB, SIX2, CREB3L2, PTH1R, RUNX3, RUNX2, RUNX1	1519	39	16792	3.11798	0.999927	0.190387	0.188545	2.70785
GOTERM_BP_DIRECT	GO:0010575~positive regulation of vascular endothelial growth factor production	9	0.496689	0.00203195	IL1A, TGFB1, ADORA2B, C5AR1, CYP1B1, HPSE, IL6ST, PTGS2, NODAL	1519	27	16792	3.68488	0.999949	0.193553	0.191681	2.69209
GOTERM_BP_DIRECT	GO:0006955~immune response	57	3.1457	0.00214039	IFITM3, TINAGL1, LY75, IL1RAP, ETS1, CXCL14, CXCL5, ADGRE5, TRBC1, TNFSF11, TNFRSF8, ENPP1, CCR7, B2M, TRIM22, RAG1, HLA-DPA1, CR2, IL4R, HLA-B, HLA-C, SERPINB9, VAV1, IL1A, CD8A, OAS3, TLR6, PKHD1L1, CHST4, PTGER4, CD274, SEMA3C, TCF7, CEBPG, C5AR1, PTAFR, THBS1, NFIL3, HRH2, CCL2, MBP, GBP2, IL32, NGFR, HLA-DRB5, CCL22, TNFSF15, TNFRSF9, SUSD2, TNFRSF10A, APLN, TNFRSF10D, IL6, CXCL12, CD7, FAS,…	1519	421	16792	1.49671	0.99997	0.199739	0.197806	2.66951
GOTERM_BP_DIRECT	GO:0045165~cell fate commitment	12	0.662252	0.00217912	WNT10B, GAP43, WNT10A, WNT11, HEY2, ONECUT1, GATA6, GATA3, WNT9A, PRDM1, WNT3, GDF7	1519	46	16792	2.88382	0.999975	0.199739	0.197806	2.66172
GOTERM_BP_DIRECT	GO:0050679~positive regulation of epithelial cell proliferation	14	0.772627	0.00234006	TBX1, TGFB1, EYA1, C5AR1, NOG, TWIST1, TGFA, FGF1, EGFR, BMP4, IL6, ESRP2, MYC, NODAL	1519	60	16792	2.57942	0.999989	0.210519	0.208482	2.63077
GOTERM_BP_DIRECT	GO:0071345~cellular response to cytokine stimulus	8	0.441501	0.00245765	NFKBIA, NLRP12, HAX1, PID1, MME, HCLS1, CXCR4, CCR7	1519	22	16792	4.01987	0.999994	0.214881	0.212802
GOTERM_BP_DIRECT	GO:0050731~positive regulation of peptidyl-tyrosine phosphorylation	17	0.93819	0.00247702	NRP1, TGFB1, SYK, RIPK2, LRRK1, PDGFB, GHR, EFNA1, IL6, KITLG, HAX1, EHD4, TEC, HCLS1, IL6R, TDGF1, CD44	1519	82	16792	2.29182	0.999994	0.214881	0.212802
GOTERM_BP_DIRECT	GO:0051091~positive regulation of sequence-specific DNA binding transcription factor activity	20	1.10375	0.00256684	WNT10B, MYOCD, EDN1, DDX58, ANXA3, CEBPG, PPP2R5B, PPRC1, ESR2, SAV1, FOSL1, IL6, RGCC, TRIM14, TNFSF11, TRIM25, NODAL, TRIM22, PPARGC1B, DDR2	1519	105	16792	2.10565	0.999996	0.218767	0.216651
GOTERM_BP_DIRECT	GO:2000352~negative regulation of endothelial cell apoptotic process	9	0.496689	0.00262234	MAPK7, TNIP2, SERPINE1, TNFAIP3, GATA3, TEK, SCG2, FGF21, NFE2L2	1519	28	16792	3.55328	0.999997	0.219644	0.217519
GOTERM_BP_DIRECT	GO:0090191~negative regulation of branching involved in ureteric bud morphogenesis	4	0.220751	0.00275013	GREM1, BMP4, TACSTD2, SIX1	1519	4	16792	11.0546	0.999998	0.223201	0.221042
GOTERM_BP_DIRECT	GO:0006171~cAMP biosynthetic process	7	0.386313	0.00278856	ADCY9, CALCRL, UCN2, ADM, ADCY2, ADCY8, ADCY5	1519	17	16792	4.55191	0.999999	0.223201	0.221042
GOTERM_BP_DIRECT	GO:0006919~activation of cysteine-type endopeptidase activity involved in apoptotic process	17	0.93819	0.00281665	NGFR, EGLN3, CRADD, TNFSF15, TRADD, TNFRSF10A, F3, NLRP12, CASP3, DNAJA3, DLC1, P2RX1, FAS, CTSH, PMAIP1, NKX3-1, BOK	1519	83	16792	2.2642	0.999999	0.223201	0.221042
GOTERM_BP_DIRECT	GO:0043065~positive regulation of apoptotic process	43	2.37307	0.0028486	HRK, USP27X, TRADD, RASGRF2, ADM, PTGS2, SAV1, SCIN, WNT11, ZMAT3, AIFM2, ADAMTSL4, CNR1, ANKRD1, TSPO, CYP1B1, TNFRSF8, PMAIP1, BOK, PHLDA3, NGFR, KLF11, WNT10B, TGFB1, TGFB3, RIPK2, OSGIN1, FOXL2, PNMA2, VAV1, GADD45G, BMP4, FOSL1, ALDH1A3, IL6, GAL, STK17A, DNAJA3, NEURL1, RARB, FAS, IRF5, NUPR1	1519	300	16792	1.5845	0.999999	0.223201	0.221042
GOTERM_BP_DIRECT	GO:0043154~negative regulation of cysteine-type endopeptidase activity involved in apoptotic process	15	0.827815	0.00309525	NGFR, SIAH2, SERPINB9, WNT9A, KLF4, THBS1, HERPUD1, VIL1, IL6, LAMP3, DNAJA3, SFN, CD44, MAGEA3, RAG1	1519	69	16792	2.40318	1	0.233406	0.231147
GOTERM_BP_DIRECT	GO:0050918~positive chemotaxis	10	0.551876	0.00319013	BMP4, NRP1, CXCL12, GPNMB, ALKBH1, PDGFB, PLXNB3, SCG2, FGF2, MET	1519	35	16792	3.15847	1	0.233406	0.231147
GOTERM_BP_DIRECT	GO:0032967~positive regulation of collagen biosynthetic process	8	0.441501	0.00326066	BMP4, TGFB1, RGCC, TGFB3, CREB3L1, ITGA2, CCL2, CTGF	1519	23	16792	3.84509	1	0.233406	0.231147
GOTERM_BP_DIRECT	GO:0001666~response to hypoxia	28	1.54525	0.00326143	EPAS1, CXCR4, ADM, PLOD2, LIMD1, ETS1, THBS1, DPP4, PDLIM1, CST3, PLAU, CASP3, CCL2, HMOX2, EGLN1, POSTN, EGLN3, MYOCD, TGFB1, TGFB3, CAV1, ITGA2, CLDN3, CXCL12, CYP1A1, ANG, CHRFAM7A, TEK	1519	172	16792	1.79959	1	0.233406	0.231147
GOTERM_BP_DIRECT	GO:0008284~positive regulation of cell proliferation	61	3.36645	0.00326246	FLT1, HILPDA, ADM, CIB1, LAMC2, PTH1R, FGF1, ETS1, FGF2, AREG, CXCL5, CTGF, MYC, CHP2, CTSH, TIMP1, IL6R, NKX3-1, TIPIN, MYOCD, EDN1, AVPR1A, OSMR, ADRA2A, RUNX2, DYNAP, GREM1, CLDN7, RARB, HCLS1, STAMBP, IL6ST, HBEGF, SHMT2, PDGFB, TGFA, THBS1, EGFR, DPP4, EFNB2, CST3, PLAC8, EPCAM, PDGFC, HSF4, FGF21, LYN, TBX1, NTRK2, WNT10B, TGFB1, IL34, APLN, FOSL1, IL6, KLF5, BAMBI, PTPN6, CHRFAM7A, TDGF1, …	1519	466	16792	1.44707	1	0.233406	0.231147
GOTERM_BP_DIRECT	GO:0005977~glycogen metabolic process	9	0.496689	0.00333863	UGP2, PPP1R3C, PPP1R3B, GBE1, PPP1R3D, PYGM, PYGL, IL6ST, STK40	1519	29	16792	3.43075	1	0.233406	0.231147
GOTERM_BP_DIRECT	GO:0009887~organ morphogenesis	18	0.993377	0.00336319	NRP1, CDX4, THRB, SYK, ITGA2, HCCS, GATA3, PAX5, GATA2, FGF2, FLI1, ETV7, EFNB2, FGF16, PDGFC, ITGAX, CCL2, TNFSF11	1519	92	16792	2.16286	1	0.233406	0.231147
GOTERM_BP_DIRECT	GO:0009653~anatomical structure morphogenesis	18	0.993377	0.00336319	TPD52, CPM, FOXE1, EYA1, MCAM, ONECUT1, GATA3, FGF1, DYNLL1, POU5F1, EFNB2, HIRA, KRT18, SIX2, MNX1, NFE2L1, PHLDA3, MPZL2	1519	92	16792	2.16286	1	0.233406	0.231147
GOTERM_BP_DIRECT	GO:0045599~negative regulation of fat cell differentiation	11	0.607064	0.00353592	WNT10B, IL6, TGFB1, BBS12, ENPP1, TRIB3, GATA3, GATA2, JDP2, ARNTL, RUNX1T1	1519	42	16792	2.89526	1	0.241937	0.239596
GOTERM_BP_DIRECT	GO:0045216~cell-cell junction organization	7	0.386313	0.0038664	CLDN6, TGFB1, MARVELD2, TGFB3, CLDN9, MARVELD3, CLDN1	1519	18	16792	4.29903	1	0.260875	0.258351
GOTERM_BP_DIRECT	GO:0045780~positive regulation of bone resorption	6	0.331126	0.00415781	SYK, SPP1, TNFSF11, TMEM64, PPARGC1B, EGFR	1519	13	16792	5.10214	1	0.268326	0.26573
GOTERM_BP_DIRECT	GO:0001878~response to yeast	6	0.331126	0.00415781	IL6, CALCA, ADM, ANG, PTX3, TAC1	1519	13	16792	5.10214	1	0.268326	0.26573
GOTERM_BP_DIRECT	GO:0050730~regulation of peptidyl-tyrosine phosphorylation	6	0.331126	0.00415781	EFNA1, PDCL3, PDGFC, ITGB2, PPP2R5B, EGFR	1519	13	16792	5.10214	1	0.268326	0.26573
GOTERM_BP_DIRECT	GO:0044344~cellular response to fibroblast growth factor stimulus	9	0.496689	0.00419778	TBX1, DLL4, POSTN, STAR, MYC, CCL2, GCLM, TDGF1, CD44	1519	30	16792	3.31639	1	0.268326	0.26573
GOTERM_BP_DIRECT	GO:0042127~regulation of cell proliferation	29	1.60044	0.00468323	TES, PTGER2, TXK, TCF7, CIB1, GRPR, NDRG1, SAV1, HHEX, ERBB3, PLAU, S100A11, JAK1, NGFR, EGLN3, TFAP2C, ANXA1, IL4R, TGFB3, STYK1, TNFRSF10A, TNFRSF10D, NFKBIA, FA2H, CREB3, TEC, TRNP1, FAS, INHA	1519	185	16792	1.73289	1	0.295469	0.292611
GOTERM_BP_DIRECT	GO:0034605~cellular response to heat	10	0.551876	0.00477014	LYN, IL1A, ANO1, CDKN1A, IRAK1, STAC, MYOF, FGF1, THBS1, EIF2S1	1519	37	16792	2.98774	1	0.297094	0.29422
GOTERM_BP_DIRECT	GO:0014068~positive regulation of phosphatidylinositol 3-kinase signaling	14	0.772627	0.00487498	NTRK2, FLT1, PDGFB, PRR5L, HAX1, ERBB3, NEDD4, PDGFC, F2RL1, HCLS1, PTPN6, TEK, PIK3AP1, NKX3-1	1519	65	16792	2.381	1	0.299645	0.296746
GOTERM_BP_DIRECT	GO:0042060~wound healing	16	0.883002	0.00493446	DSP, SPARC, SDC4, TGFB3, NOG, TGFA, FGF2, EGFR, ELK3, IL6, LOX, ERBB3, CASP3, EPPK1, TIMP1, ITGA9	1519	80	16792	2.21093	1	0.299645	0.296746
GOTERM_BP_DIRECT	GO:0043200~response to amino acid	9	0.496689	0.00521745	LYN, IL6, EDN1, CASP3, ASNS, CCL2, GLRA4, AARS, CTGF	1519	31	16792	3.20941	1	0.308864	0.305876
GOTERM_BP_DIRECT	GO:0045765~regulation of angiogenesis	9	0.496689	0.00521745	EFNA1, EGLN1, IL6, WARS, MAPK7, GPNMB, VASH2, ETS1, FGF2	1519	31	16792	3.20941	1	0.308864	0.305876
GOTERM_BP_DIRECT	GO:0007169~transmembrane receptor protein tyrosine kinase signaling pathway	18	0.993377	0.00527702	LYN, NTRK2, LTK, SHC3, FLT1, SYK, TXK, STYK1, CD3EAP, EGFR, TEC, ERBB3, CD8A, CD7, TEK, MET, PAG1, JAK1	1519	96	16792	2.07275	1	0.308864	0.305876
GOTERM_BP_DIRECT	GO:0001657~ureteric bud development	10	0.551876	0.00575912	BMP4, TGFB1, SDC4, EPCAM, RARB, SMAD9, SIX1, NPNT, CER1, SMAD7	1519	38	16792	2.90912	1	0.329442	0.326255
GOTERM_BP_DIRECT	GO:0043406~positive regulation of MAP kinase activity	13	0.717439	0.00582876	EDN1, TGFB1, FLT1, PDGFB, FGF1, TPD52L1, FGF2, EGFR, ADRA2A, KITLG, IRAK1, PDGFC, TNFSF11	1519	59	16792	2.43577	1	0.329442	0.326255
GOTERM_BP_DIRECT	GO:0006357~regulation of transcription from RNA polymerase II promoter	57	3.1457	0.00583204	ECM1, FOXE1, FOXI3, FOXI2, FHL2, TFCP2L1, GABPB1, SOX15, NFKBIZ, MNX1, TCF19, BATF2, TCF15, ANXA4, ARID5A, MITF, RUNX3, UTF1, RUNX2, IRF5, NUPR1, ATF5, JDP2, VGLL3, ZNF395, TSHZ3, TXK, TCF7, CEBPG, PTAFR, UCP1, BARX1, RELB, TRAK2, TCEAL7, HIRA, HSF4, CAMTA2, TBX1, FOXB1, NFE2, TFAP2C, INHBA, MAFA, SMARCA2, FLI1, NFKB1, FOSL2, NFKB2, FOSL1, KLF7, MAFB, TCEA1, MAFK, MNAT1, NFE2L1, FOXA2	1519	441	16792	1.42883	1	0.329442	0.326255
GOTERM_BP_DIRECT	GO:0071363~cellular response to growth factor stimulus	11	0.607064	0.00598177	SPARC, EHD4, MAPK7, RPS6KB1, PDGFB, PPP2R5B, TWIST1, CIB1, HTR3A, KLF4, THBS1	1519	45	16792	2.70225	1	0.330746	0.327546
GOTERM_BP_DIRECT	GO:0060347~heart trabecula formation	6	0.331126	0.00599128	EGLN1, ADAMTS1, HEY2, FHL2, TEK, OVOL2	1519	14	16792	4.7377	1	0.330746	0.327546
GOTERM_BP_DIRECT	GO:0001714~endodermal cell fate specification	4	0.220751	0.00641224	EOMES, HNF1B, NANOG, POU5F1	1519	5	16792	8.84371	1	0.343771	0.340445
GOTERM_BP_DIRECT	GO:0050873~brown fat cell differentiation	9	0.496689	0.00641587	ERO1A, PLAC8, RGS2, LRG1, LAMB3, RARRES2, UCP1, ADRB1, PTGS2	1519	32	16792	3.10912	1	0.343771	0.340445
GOTERM_BP_DIRECT	GO:0006935~chemotaxis	21	1.15894	0.00643951	CMTM7, CCL22, RARRES2, CMTM6, C5AR1, PTAFR, CXCR4, PLD1, L1CAM, FGF2, CXCL14, CXCL5, AMOT, CXCL16, FOSL1, CREB3, CXCL12, PLAU, CCL2, CCR7, PLP2	1519	122	16792	1.90285	1	0.343771	0.340445
GOTERM_BP_DIRECT	GO:0042474~middle ear morphogenesis	7	0.386313	0.00690098	TBX1, EDN1, EYA1, SIX2, GSC, NOG, SIX1	1519	20	16792	3.86912	1	0.364402	0.360876
GOTERM_BP_DIRECT	GO:0007267~cell-cell signaling	36	1.98675	0.0078865	NRP1, CALCA, TNFAIP6, ITGB2, SEMA3B, ADM, ADRB1, BARX1, CXCL14, AREG, CXCL5, CTGF, EFNB2, ADGRE5, TAC4, AMH, TAC1, FGF21, KLF10, TFAP2C, EDN1, CCL22, BDNF, PCDH8, SSTR1, INHBA, WNT9A, ESR2, POMC, EFNA1, GREM1, FGF16, NOV, TEK, INHA, CHST4	1519	254	16792	1.5668	1	0.411964	0.407978
GOTERM_BP_DIRECT	GO:0048468~cell development	10	0.551876	0.00820387	LEFTY1, GATA6, HSF4, IRF6, GDF3, INHBA, INHA, LEFTY2, INHBE, GDF7	1519	40	16792	2.76366	1	0.41515	0.411133
GOTERM_BP_DIRECT	GO:0006418~tRNA aminoacylation for protein translation	10	0.551876	0.00820387	CARS, YARS, NARS, AIMP2, WARS, MARS, TARS, SARS, GARS, AARS	1519	40	16792	2.76366	1	0.41515	0.411133
GOTERM_BP_DIRECT	GO:0030218~erythrocyte differentiation	10	0.551876	0.00820387	HSPA9, LYN, BMP4, EPAS1, CASP3, HCLS1, GATA3, INHBA, INHA, NFE2L1	1519	40	16792	2.76366	1	0.41515	0.411133
GOTERM_BP_DIRECT	GO:0016338~calcium-independent cell-cell adhesion via plasma membrane cell-adhesion molecules	7	0.386313	0.00893505	CLDN6, CLDN4, CLDN3, CLDN9, CLDN23, CLDN7, CLDN1	1519	21	16792	3.68488	1	0.439222	0.434972
GOTERM_BP_DIRECT	GO:0045987~positive regulation of smooth muscle contraction	7	0.386313	0.00893505	CHRM3, MYOCD, EDN1, ITGA2, SPHK1, NPNT, PTGS2	1519	21	16792	3.68488	1	0.439222	0.434972
GOTERM_BP_DIRECT	GO:0070365~hepatocyte differentiation	5	0.275938	0.00895079	HHEX, ANXA1, ITGA2, CYP1A1, HNF1B	1519	10	16792	5.52732	1	0.439222	0.434972
GOTERM_BP_DIRECT	GO:0071300~cellular response to retinoic acid	14	0.772627	0.00925301	LYN, TBX1, WNT10B, LTK, FZD7, FZD10, WNT9A, KLF4, BRINP1, WNT11, MYC, CCL2, WNT3, EPHA3	1519	70	16792	2.21093	1	0.449511	0.445162
GOTERM_BP_DIRECT	GO:0030282~bone mineralization	9	0.496689	0.00942359	KLF10, WNT11, GPNMB, TUFT1, FBXL15, PTH1R, PTGS2, CER1, DUOX2	1519	34	16792	2.92623	1	0.453265	0.44888
GOTERM_BP_DIRECT	GO:0010862~positive regulation of pathway-restricted SMAD protein phosphorylation	11	0.607064	0.00957792	BMP4, LEFTY1, TGFB1, TGFB3, GDF3, INHBA, INHA, LEFTY2, NODAL, INHBE, GDF7	1519	48	16792	2.53336	1	0.456172	0.451759
GOTERM_BP_DIRECT	GO:0008584~male gonad development	17	0.93819	0.00977902	LHCGR, TFAP2C, GATA6, NR0B1, GATA3, INHBA, EIF2S2, UTF1, KITLG, STAR, SOX15, ZFP42, NUPR1, INHA, TLR5, NKX3-1, BOK	1519	94	16792	1.99924	1	0.461228	0.456766
GOTERM_BP_DIRECT	GO:0007399~nervous system development	39	2.15232	0.0109717	CHRM3, NRN1, VLDLR, CLN8, BARX1, FGF2, BARX2, ZC3H12A, INSC, SCN3B, PCDHA8, CER1, PCDHAC2, PCDHAC1, HES6, MYLIP, BDNF, TMOD2, NOG, SOX14, INHBA, PCDHB12, GFRA3, L1CAM, SMARCA2, DCLK1, NELL1, SLC7A5, GAL, MAFB, MAP1B, KIF1BP, NEURL1, CSPG5, APBA1, MAFK, INHA, ITM2A, GAS7	1519	287	16792	1.5022	1	0.506564	0.501663
GOTERM_BP_DIRECT	GO:0061028~establishment of endothelial barrier	6	0.331126	0.0112241	PPP1R16B, MARVELD2, SOX18, PDE4D, F2RL1, EZR	1519	16	16792	4.14549	1	0.506564	0.501663
GOTERM_BP_DIRECT	GO:0010744~positive regulation of macrophage derived foam cell differentiation	6	0.331126	0.0112241	MSR1, PRKCH, PLA2G2A, LPL, ALOX15B, NFKB1	1519	16	16792	4.14549	1	0.506564	0.501663
GOTERM_BP_DIRECT	GO:0048565~digestive tract development	9	0.496689	0.0112705	MYOCD, TGFB1, TGFB3, HRH2, PDGFC, CYP1A1, COBL, GATA3, GATA2	1519	35	16792	2.84262	1	0.506564	0.501663
GOTERM_BP_DIRECT	GO:0006865~amino acid transport	9	0.496689	0.0112705	SLC7A5, SLC7A6, MYC, SLC43A1, SLC1A4, SLC7A11, SLC1A5, SLC7A1, SLC7A3	1519	35	16792	2.84262	1	0.506564	0.501663
GOTERM_BP_DIRECT	GO:0097191~extrinsic apoptotic signaling pathway	10	0.551876	0.0113659	TGFB1, KRT18, TRADD, KRT8, FAS, G0S2, CIB1, TNFRSF10A, INHBA, IL6R	1519	42	16792	2.63206	1	0.506564	0.501663
GOTERM_BP_DIRECT	GO:0090330~regulation of platelet aggregation	4	0.220751	0.0119649	LYN, SYK, PRKCQ, PRKCA	1519	6	16792	7.36976	1	0.509874	0.504941
GOTERM_BP_DIRECT	GO:0003180~aortic valve morphogenesis	4	0.220751	0.0119649	EFNA1, BMP4, TWIST1, GATA3	1519	6	16792	7.36976	1	0.509874	0.504941
GOTERM_BP_DIRECT	GO:1902533~positive regulation of intracellular signal transduction	4	0.220751	0.0119649	LRRK1, TNFSF11, TEK, FGF1	1519	6	16792	7.36976	1	0.509874	0.504941
GOTERM_BP_DIRECT	GO:0034134~toll-like receptor 2 signaling pathway	4	0.220751	0.0119649	IRAK1, TNIP2, RIPK2, PIK3AP1	1519	6	16792	7.36976	1	0.509874	0.504941
GOTERM_BP_DIRECT	GO:0060137~maternal process involved in parturition	4	0.220751	0.0119649	EDN1, CYP1A1, CCL2, NODAL	1519	6	16792	7.36976	1	0.509874	0.504941
GOTERM_BP_DIRECT	GO:0010951~negative regulation of endopeptidase activity	20	1.10375	0.0122139	ITIH5, CAST, SERPINB1, LXN, SERPINE2, TFPI2, SERPINE1, SERPINB9, A2ML1, SERPINB8, SERPINB6, PCSK1N, SPINT1, COL7A1, SPOCK2, CD109, HMSD, COL6A3, TIMP1, SERPINI1	1519	121	16792	1.82721	1	0.515956	0.510964
GOTERM_BP_DIRECT	GO:0043627~response to estrogen	13	0.717439	0.0127071	SLC34A2, IL4R, TGFB3, PTPRN, CAV1, GATA6, GATA3, RCAN1, KRT19, GAL, STAR, TRIM25, TEK	1519	65	16792	2.21093	1	0.532164	0.527015
GOTERM_BP_DIRECT	GO:0002446~neutrophil mediated immunity	5	0.275938	0.013071	IL6, ACE, WDR1, IL6R, CXCL5	1519	11	16792	5.02484	1	0.538126	0.53292
GOTERM_BP_DIRECT	GO:0061045~negative regulation of wound healing	5	0.275938	0.013071	CD109, SERPINE1, CASK, EPPK1, FGF2	1519	11	16792	5.02484	1	0.538126	0.53292
GOTERM_BP_DIRECT	GO:0007568~aging	25	1.37969	0.0134551	CALCA, ITGB2, ADM, PTH1R, FGF2, CTGF, IRAK1, CNR1, TSPO, CCL2, TIMP1, AMH, TGFB1, TRPC6, TGFB3, PDE4D, GLRX2, PAX5, EIF2S1, NFKB2, IL6, RPS6KB1, CYP1A1, GCLM, NFE2L2	1519	165	16792	1.67495	1	0.549285	0.543971
GOTERM_BP_DIRECT	GO:0051592~response to calcium ion	12	0.662252	0.0137074	IL6, SPARC, TRPV6, TNNT2, CAV1, NEDD4, ANXA11, ITPR3, CALM1, MNAT1, THBS1, EGFR	1519	58	16792	2.28717	1	0.554923	0.549554
GOTERM_BP_DIRECT	GO:0008360~regulation of cell shape	22	1.21413	0.0143986	SEMA4A, ANXA1, DMTN, WDR1, PALM2, ITGB2, ARHGAP18, SEMA3E, PARVA, LIMD1, MYL12B, VIL1, IL6, FGD5, BAMBI, DLC1, CDC42EP4, EPB41L3, PLXNB3, CCL2, CDC42EP1, EZR	1519	140	16792	1.73716	1	0.577431	0.571844
GOTERM_BP_DIRECT	GO:0042310~vasoconstriction	6	0.331126	0.0147389	EDN1, HTR7, CAV1, P2RX1, HTR1D, HTR1B	1519	17	16792	3.90164	1	0.577431	0.571844
GOTERM_BP_DIRECT	GO:0009948~anterior/posterior axis specification	6	0.331126	0.0147389	BMP4, CDX4, SIX2, HEY2, WNT3, CER1	1519	17	16792	3.90164	1	0.577431	0.571844
GOTERM_BP_DIRECT	GO:0030150~protein import into mitochondrial matrix	6	0.331126	0.0147389	TOMM40, GRPEL1, GRPEL2, TIMM23, TIMM44, TIMM21	1519	17	16792	3.90164	1	0.577431	0.571844
GOTERM_BP_DIRECT	GO:0043434~response to peptide hormone	10	0.551876	0.01536	HHEX, CXCL12, SPARC, ANXA1, STC2, NEFL, TEK, TIMP1, AREG, CTGF	1519	44	16792	2.51242	1	0.596952	0.591177
GOTERM_BP_DIRECT	GO:0009612~response to mechanical stimulus	12	0.662252	0.015513	PTGER4, FOSL1, RCAN1, ACTA1, POSTN, CXCL12, RPS6KB1, ASNS, CCL2, ETS1, THBS1, PSPH	1519	59	16792	2.2484	1	0.598112	0.592325
GOTERM_BP_DIRECT	GO:0042981~regulation of apoptotic process	30	1.65563	0.0169833	STEAP3, BCL10, ETS1, NDRG1, CASP10, AIFM2, PEA15, PMAIP1, LEFTY2, BOK, NGFR, LEFTY1, TGFB1, CRADD, TGFB3, TNFRSF9, EIF2AK2, TNFRSF10A, MITF, GDF3, INHBE, TNFRSF10D, DYNAP, GDF7, HAX1, BCL3, FAS, INHA, CARD11, BIRC3	1519	213	16792	1.55699	1	0.646261	0.640009
GOTERM_BP_DIRECT	GO:0045669~positive regulation of osteoblast differentiation	12	0.662252	0.0174912	BMP4, WNT10B, NELL1, IL6, IFITM1, IL6ST, NPNT, IL6R, FGF2, RUNX2, CTHRC1, DDR2	1519	60	16792	2.21093	1	0.646261	0.640009
GOTERM_BP_DIRECT	GO:0007204~positive regulation of cytosolic calcium ion concentration	21	1.15894	0.0175048	PTGER4, BCAP31, EDN1, CALCA, TRPC6, PTGER2, PTGER3, C5AR1, CHRNA9, CXCR4, ADM, ITPR3, AVPR1A, PTH1R, GATA2, ADCY5, CALCR, F2RL1, TAC4, CCR7, TAC1	1519	134	16792	1.73244	1	0.646261	0.640009
GOTERM_BP_DIRECT	GO:0001819~positive regulation of cytokine production	7	0.386313	0.0175491	IFI16, HILPDA, EIF2AK2, TLR5, AGPAT2, CARD11, ADRA2A	1519	24	16792	3.22427	1	0.646261	0.640009
GOTERM_BP_DIRECT	GO:0008015~blood circulation	10	0.551876	0.0177046	HCN4, DLL4, RCAN1, NFE2, CXCL12, HTR7, MYOF, ADM, AVPR1A, FLI1	1519	45	16792	2.45659	1	0.646261	0.640009
GOTERM_BP_DIRECT	GO:0030968~endoplasmic reticulum unfolded protein response	10	0.551876	0.0177046	ERO1A, CREB3L1, CTH, STC2, CREB3L2, EDEM2, EIF2AK2, AARS, FGF21, NFE2L2	1519	45	16792	2.45659	1	0.646261	0.640009
GOTERM_BP_DIRECT	GO:0051897~positive regulation of protein kinase B signaling	15	0.827815	0.0179076	TGFB1, GATA3, FGF2, F3, THBS1, EGFR, IL6, HAX1, FAM110C, HCLS1, TNFSF11, CCR7, TEK, HPSE, HBEGF	1519	84	16792	1.97404	1	0.646261	0.640009
GOTERM_BP_DIRECT	GO:0050921~positive regulation of chemotaxis	5	0.275938	0.0182252	TGFB1, RARRES2, PDGFB, F2RL1, THBS1	1519	12	16792	4.6061	1	0.646261	0.640009
GOTERM_BP_DIRECT	GO:0036499~PERK-mediated unfolded protein response	5	0.275938	0.0182252	ASNS, CCL2, EIF2S1, NFE2L2, HERPUD1	1519	12	16792	4.6061	1	0.646261	0.640009
GOTERM_BP_DIRECT	GO:0030728~ovulation	5	0.275938	0.0182252	IL4R, HPGD, TNFAIP6, MYC, PTGS2	1519	12	16792	4.6061	1	0.646261	0.640009
GOTERM_BP_DIRECT	GO:0042088~T-helper 1 type immune response	5	0.275938	0.0182252	HLA-DRB5, EBI3, BCL3, TLR6, HLA-DRB1	1519	12	16792	4.6061	1	0.646261	0.640009
GOTERM_BP_DIRECT	GO:0042771~intrinsic apoptotic signaling pathway in response to DNA damage by p53 class mediator	8	0.441501	0.0185111	CDKN1A, IFI16, BCL3, PMAIP1, AEN, NUPR1, USP28, PHLDA3	1519	31	16792	2.85281	1	0.651645	0.645341
GOTERM_BP_DIRECT	GO:0033280~response to vitamin D	6	0.331126	0.0189206	TGFB1, STC2, SPP1, TRIM25, STC1, PTGS2	1519	18	16792	3.68488	1	0.656544	0.650192
GOTERM_BP_DIRECT	GO:0051412~response to corticosterone	6	0.331126	0.0189206	FOSL1, CDKN1A, STAR, NEFL, AVPR1A, CALM1	1519	18	16792	3.68488	1	0.656544	0.650192
GOTERM_BP_DIRECT	GO:0034616~response to laminar fluid shear stress	4	0.220751	0.0195422	TGFB1, TGFB3, ETS1, SMAD7	1519	7	16792	6.31694	1	0.663889	0.657466
GOTERM_BP_DIRECT	GO:0009266~response to temperature stimulus	4	0.220751	0.0195422	ERO1A, FGF16, UCP1, GLRX2	1519	7	16792	6.31694	1	0.663889	0.657466
GOTERM_BP_DIRECT	GO:0060373~regulation of ventricular cardiac muscle cell membrane depolarization	4	0.220751	0.0195422	GJA5, GPD1L, SCN3B, SMAD7	1519	7	16792	6.31694	1	0.663889	0.657466
GOTERM_BP_DIRECT	GO:0071356~cellular response to tumor necrosis factor	18	0.993377	0.0198125	POSTN, EDN1, CALCA, PID1, CCL22, CIB1, GATA3, NPNT, THBS1, CRHBP, IL6, ZC3H12A, ANKRD1, CCL2, TDGF1, NFE2L2, PCK2, NKX3-1	1519	110	16792	1.80894	1	0.668395	0.661929
GOTERM_BP_DIRECT	GO:0002040~sprouting angiogenesis	7	0.386313	0.0213703	NRP1, CDH13, SEMA3E, PARVA, TEK, THBS1, JMJD6	1519	25	16792	3.0953	1	0.695127	0.688402
GOTERM_BP_DIRECT	GO:0032570~response to progesterone	9	0.496689	0.0213762	FOSL1, CLDN4, TGFB1, TGFB3, PTGER2, CAV1, TSPO, CCL2, THBS1	1519	39	16792	2.55107	1	0.695127	0.688402
GOTERM_BP_DIRECT	GO:0008219~cell death	9	0.496689	0.0213762	RRAGA, BRINP1, PTGER3, EMP1, BCL10, SNCAIP, KLK8, OPTN, FOSL2	1519	39	16792	2.55107	1	0.695127	0.688402
GOTERM_BP_DIRECT	GO:0006644~phospholipid metabolic process	11	0.607064	0.021432	PLA2G16, RARRES3, PLPPR4, PLA2G2A, PLPPR5, GATA6, LPL, CLN8, PLCB2, AGPAT2, PLPP1	1519	54	16792	2.25187	1	0.695127	0.688402
GOTERM_BP_DIRECT	GO:0048146~positive regulation of fibroblast proliferation	11	0.607064	0.021432	CDKN1A, TGFB1, CDK6, ANXA2, MYC, SPHK1, PDGFC, PDGFB, EGFR, FOSL2, DDR2	1519	54	16792	2.25187	1	0.695127	0.688402
GOTERM_BP_DIRECT	GO:0016477~cell migration	25	1.37969	0.0214634	FLT1, FOXE1, SDC4, ARPC5L, LIMD1, THBS1, CTGF, ADGRE2, PSTPIP2, PODXL, SIX2, JAK1, CTHRC1, TGFB1, STYK1, NFATC2, PARP9, EFNA1, CEACAM1, RPS6KB1, BAMBI, ELMO3, ANG, LCP1, EPHA3	1519	172	16792	1.60678	1	0.695127	0.688402
GOTERM_BP_DIRECT	GO:0070830~bicellular tight junction assembly	8	0.441501	0.0218978	CLDN3, WNT11, MARVELD2, MARVELD3, FRMPD2, CLDN1, GRHL2, CRB3	1519	32	16792	2.76366	1	0.698603	0.691845
GOTERM_BP_DIRECT	GO:0016525~negative regulation of angiogenesis	12	0.662252	0.0220021	NPPB, SEMA4A, HHEX, SPARC, RGCC, CCL2, SEMA3E, TEK, THBS2, SYNJ2BP, THBS1, AMOT	1519	62	16792	2.13961	1	0.698603	0.691845
GOTERM_BP_DIRECT	GO:0007613~memory	12	0.662252	0.0220021	SLC8A3, NETO1, CNR1, HRH2, ITGA3, PLK2, ATP1A3, CHRFAM7A, ITPR3, VLDLR, PTGS2, KLK8	1519	62	16792	2.13961	1	0.698603	0.691845
GOTERM_BP_DIRECT	GO:0002576~platelet degranulation	17	0.93819	0.0223167	LYN, ECM1, TGFB1, SPARC, WDR1, TGFB3, RARRES2, SERPINE1, PDGFB, THBS1, TUBA4A, CD9, QSOX1, SCG3, TIMP1, CALM1, LEFTY2	1519	103	16792	1.82455	1	0.70399	0.697179
GOTERM_BP_DIRECT	GO:0043932~ossification involved in bone remodeling	3	0.165563	0.023027	TGFB1, TGFB3, CTHRC1	1519	3	16792	11.0546	1	0.712002	0.705114
GOTERM_BP_DIRECT	GO:0033693~neurofilament bundle assembly	3	0.165563	0.023027	NEFL, NEFM, NEFH	1519	3	16792	11.0546	1	0.712002	0.705114
GOTERM_BP_DIRECT	GO:1902896~terminal web assembly	3	0.165563	0.023027	VIL1, EZR, PLS1	1519	3	16792	11.0546	1	0.712002	0.705114
GOTERM_BP_DIRECT	GO:0051781~positive regulation of cell division	10	0.551876	0.0231569	IL1A, TGFB1, TGFB3, MACC1, PDGFC, PDGFB, TGFA, FGF1, FGF2, NKX3-1	1519	47	16792	2.35205	1	0.712002	0.705114
GOTERM_BP_DIRECT	GO:0043011~myeloid dendritic cell differentiation	6	0.331126	0.0238121	BATF2, BATF3, TGFB1, IRF4, DHRS2, RELB	1519	19	16792	3.49094	1	0.721947	0.714962
GOTERM_BP_DIRECT	GO:0050728~negative regulation of inflammatory response	14	0.772627	0.0242466	PTGER4, CALCRL, TNFAIP6, TNFAIP3, GATA3, KLF4, ETS1, NFKB1, NLRP12, MAPK7, NOV, CHRFAM7A, TEK, SMPDL3B	1519	79	16792	1.95905	1	0.721947	0.714962
GOTERM_BP_DIRECT	GO:0007507~heart development	26	1.43488	0.0243435	SPARC, CALCRL, DNAH5, PDGFB, ADM, GATA3, GATA2, HDAC9, PDLIM3, APELA, ERBB3, SMYD2, NKX3-1, TBX1, EDN1, DNAH11, TGFB1, ITGA3, POU6F1, JMJD6, LOX, HAND1, PKP2, RBM20, TEK, TDGF1	1519	183	16792	1.5706	1	0.721947	0.714962
GOTERM_BP_DIRECT	GO:0003215~cardiac right ventricle morphogenesis	5	0.275938	0.0244773	BMP4, SEMA3C, FOXH1, HEY2, GATA3	1519	13	16792	4.25179	1	0.721947	0.714962
GOTERM_BP_DIRECT	GO:0060391~positive regulation of SMAD protein import into nucleus	5	0.275938	0.0244773	BMP4, TGFB1, TGFB3, POU5F1, NODAL	1519	13	16792	4.25179	1	0.721947	0.714962
GOTERM_BP_DIRECT	GO:0019372~lipoxygenase pathway	5	0.275938	0.0244773	HPGD, ALOX5, PTGS2, ALOXE3, ALOX15B	1519	13	16792	4.25179	1	0.721947	0.714962
GOTERM_BP_DIRECT	GO:0008654~phospholipid biosynthetic process	9	0.496689	0.0246692	PLA2G16, PTDSS1, LPGAT1, PCYT1A, MBOAT1, ABHD5, CRLS1, AGPAT2, AGPAT3	1519	40	16792	2.48729	1	0.721947	0.714962
GOTERM_BP_DIRECT	GO:0043280~positive regulation of cysteine-type endopeptidase activity involved in apoptotic process	9	0.496689	0.0246692	BCAP31, ACVR1C, MYC, PMAIP1, FOXL2, BCL10, NODAL, CTGF, NKX3-1	1519	40	16792	2.48729	1	0.721947	0.714962
GOTERM_BP_DIRECT	GO:0071526~semaphorin-plexin signaling pathway	8	0.441501	0.0256902	SEMA4A, NRP1, SEMA3C, SEMA4B, SEMA3B, PLXNB3, SEMA3E, MET	1519	33	16792	2.67991	1	0.730464	0.723397
GOTERM_BP_DIRECT	GO:0007202~activation of phospholipase C activity	7	0.386313	0.0257161	ADCYAP1R1, TXK, C5AR1, ANG, AVPR1A, PLCB2, EGFR	1519	26	16792	2.97625	1	0.730464	0.723397
GOTERM_BP_DIRECT	GO:0005978~glycogen biosynthetic process	7	0.386313	0.0257161	UGP2, PPP1R3C, GBE1, PGM2, ACADM, GYG1, PGM1	1519	26	16792	2.97625	1	0.730464	0.723397
GOTERM_BP_DIRECT	GO:0050999~regulation of nitric-oxide synthase activity	7	0.386313	0.0257161	GCH1, DDAH1, SPR, CAV1, WASL, CALM1, EGFR	1519	26	16792	2.97625	1	0.730464	0.723397
GOTERM_BP_DIRECT	GO:0048843~negative regulation of axon extension involved in axon guidance	7	0.386313	0.0257161	SEMA4A, NRP1, SEMA3C, SEMA4B, SEMA3B, SEMA3E, WNT3	1519	26	16792	2.97625	1	0.730464	0.723397
GOTERM_BP_DIRECT	GO:0070374~positive regulation of ERK1 and ERK2 cascade	25	1.37969	0.0258625	NRP1, C5AR1, PDGFB, CIB1, FGF1, FGF2, EGFR, CTGF, GPNMB, PDGFC, CCL2, CCR7, FGF21, TGFB1, CCL22, RIPK2, PLA2G2A, PRKCA, NPNT, BMP4, IL6, F2RL1, TEK, CD44, NODAL	1519	175	16792	1.57923	1	0.730464	0.723397
GOTERM_BP_DIRECT	GO:0001570~vasculogenesis	11	0.607064	0.0270916	MYO1E, NTRK2, MYOCD, HHEX, TGFB1, SOX18, CAV1, HEY2, ADM, RASIP1, AMOT	1519	56	16792	2.17145	1	0.760757	0.753397
GOTERM_BP_DIRECT	GO:0043408~regulation of MAPK cascade	9	0.496689	0.028301	LEFTY1, TGFB3, GDF3, INHBA, INHA, LEFTY2, STK40, INHBE, GDF7	1519	41	16792	2.42663	1	0.790152	0.782508
GOTERM_BP_DIRECT	GO:1903071~positive regulation of ER-associated ubiquitin-dependent protein catabolic process	4	0.220751	0.029193	BCAP31, CAV1, NFE2L2, HERPUD1	1519	8	16792	5.52732	1	0.797463	0.789748
GOTERM_BP_DIRECT	GO:0045056~transcytosis	4	0.220751	0.029193	PTAFR, MAL2, RAB17, MFSD2A	1519	8	16792	5.52732	1	0.797463	0.789748
GOTERM_BP_DIRECT	GO:0042326~negative regulation of phosphorylation	6	0.331126	0.0294492	BMP4, CDKN1A, CDKN2B, INHBA, INHA, DYNLL1	1519	20	16792	3.31639	1	0.797463	0.789748
GOTERM_BP_DIRECT	GO:0001892~embryonic placenta development	6	0.331126	0.0294492	EPAS1, PDGFB, TFEB, GATA2, EGFR, NODAL	1519	20	16792	3.31639	1	0.797463	0.789748
GOTERM_BP_DIRECT	GO:0014911~positive regulation of smooth muscle cell migration	6	0.331126	0.0294492	NRP1, POSTN, RPS6KB1, MYC, ITGA2, PDGFB	1519	20	16792	3.31639	1	0.797463	0.789748
GOTERM_BP_DIRECT	GO:0071560~cellular response to transforming growth factor beta stimulus	10	0.551876	0.029712	EDN1, POSTN, WNT10A, TGFB1, MAPK7, STAR, CAV1, PDE3A, ANKRD1, SMAD7	1519	49	16792	2.25605	1	0.797463	0.789748
GOTERM_BP_DIRECT	GO:0014070~response to organic cyclic compound	10	0.551876	0.029712	LYN, ABCD3, CD83, TRPA1, ACSL1, EPHX1, CYP1A1, HNF1B, PLIN2, AMH	1519	49	16792	2.25605	1	0.797463	0.789748
GOTERM_BP_DIRECT	GO:0070301~cellular response to hydrogen peroxide	11	0.607064	0.0302887	CST3, TRPM2, IL6, TRPC6, ANXA1, MAPK7, TNFAIP3, CYP1B1, KLF4, ETS1, NFE2L2	1519	57	16792	2.13335	1	0.808209	0.800389
GOTERM_BP_DIRECT	GO:0032728~positive regulation of interferon-beta production	7	0.386313	0.0306114	IFIH1, DDX58, RIPK2, POLR3C, IRF1, POLR3G, IRF5	1519	27	16792	2.86602	1	0.808209	0.800389
GOTERM_BP_DIRECT	GO:0033077~T cell differentiation in thymus	7	0.386313	0.0306114	CDK6, MAFB, FZD7, DNAJA3, B2M, RAG1, JMJD6	1519	27	16792	2.86602	1	0.808209	0.800389
GOTERM_BP_DIRECT	GO:0030194~positive regulation of blood coagulation	5	0.275938	0.0318717	DMTN, SERPINE1, HPSE, THBS1, NFE2L2	1519	14	16792	3.94809	1	0.816898	0.808995
GOTERM_BP_DIRECT	GO:0035729~cellular response to hepatocyte growth factor stimulus	5	0.275938	0.0318717	VIL1, NRP1, IL6, GCLM, TDGF1	1519	14	16792	3.94809	1	0.816898	0.808995
GOTERM_BP_DIRECT	GO:0032743~positive regulation of interleukin-2 production	5	0.275938	0.0318717	CD83, ANXA1, RIPK2, PDE4D, RUNX1	1519	14	16792	3.94809	1	0.816898	0.808995
GOTERM_BP_DIRECT	GO:2000147~positive regulation of cell motility	5	0.275938	0.0318717	EPCAM, SPOCK2, CLDN7, TWIST1, CCR7	1519	14	16792	3.94809	1	0.816898	0.808995
GOTERM_BP_DIRECT	GO:0050965~detection of temperature stimulus involved in sensory perception of pain	5	0.275938	0.0318717	ANO1, CALCA, MMP24, LXN, NR2F6	1519	14	16792	3.94809	1	0.816898	0.808995
GOTERM_BP_DIRECT	GO:0045740~positive regulation of DNA replication	9	0.496689	0.0322858	CST3, IL6, KITLG, NPM2, TGFB3, PDGFC, PDGFB, AREG, EGFR	1519	42	16792	2.36885	1	0.816898	0.808995
GOTERM_BP_DIRECT	GO:0007566~embryo implantation	9	0.496689	0.0322858	CST3, CALCA, STC2, POLR1B, SPP1, PRDM14, STC1, IGFBP7, PTGS2	1519	42	16792	2.36885	1	0.816898	0.808995
GOTERM_BP_DIRECT	GO:0002548~monocyte chemotaxis	9	0.496689	0.0322858	IL6, CALCA, FLT1, ANXA1, CCL22, PDGFB, TNFSF11, CCL2, IL6R	1519	42	16792	2.36885	1	0.816898	0.808995
GOTERM_BP_DIRECT	GO:0051259~protein oligomerization	11	0.607064	0.0337431	UPK1A, AHNAK, IRAK1, CAV2, GJA5, ZC3H12A, TNFAIP3, TEK, BCL10, C1QL2, BOK	1519	58	16792	2.09657	1	0.849347	0.84113
GOTERM_BP_DIRECT	GO:0086091~regulation of heart rate by cardiac conduction	8	0.441501	0.0345667	HCN4, DSP, CAV1, GJA5, PKP2, SCN3B, DSC2, KCNJ2	1519	35	16792	2.52678	1	0.865594	0.857219
GOTERM_BP_DIRECT	GO:0048844~artery morphogenesis	6	0.331126	0.0358598	TBX1, NRP1, WNT11, GJA5, PRDM1, SMAD7	1519	21	16792	3.15847	1	0.888811	0.880212
GOTERM_BP_DIRECT	GO:0005980~glycogen catabolic process	6	0.331126	0.0358598	PGM2, PYGM, PYGL, CALM1, GYG1, PGM1	1519	21	16792	3.15847	1	0.888811	0.880212
GOTERM_BP_DIRECT	GO:0045931~positive regulation of mitotic cell cycle	7	0.386313	0.0360775	RPS6KB1, SPHK1, EIF4EBP1, ASNS, PRKCA, SHB, NKX3-1	1519	28	16792	2.76366	1	0.889667	0.88106
GOTERM_BP_DIRECT	GO:0045429~positive regulation of nitric oxide biosynthetic process	9	0.496689	0.0366364	IL6, EDN1, DDAH1, ITGB2, PTX3, KLF4, TLR5, PTGS2, EGFR	1519	43	16792	2.31376	1	0.898888	0.890191
GOTERM_BP_DIRECT	GO:0071407~cellular response to organic cyclic compound	11	0.607064	0.0374635	NFKBIA, MSR1, KLF5, TGFB1, RPS6KB1, CASP3, CYP1A1, ANKRD1, CYP1B1, CCL2, SMAD9	1519	59	16792	2.06103	1	0.914562	0.905714
GOTERM_BP_DIRECT	GO:0022617~extracellular matrix disassembly	13	0.717439	0.0393775	PRSS1, LAMB3, LAMC2, CTSV, MMP10, ADAMTS5, CDH1, SPP1, TLL2, LCP1, TIMP1, KLKB1, CD44	1519	76	16792	1.89093	1	0.918648	0.90976
GOTERM_BP_DIRECT	GO:0007611~learning or memory	8	0.441501	0.0396829	CRHBP, PRNP, SHC3, CASP3, TMOD2, ADCY8, EGFR, LHX8	1519	36	16792	2.45659	1	0.918648	0.90976
GOTERM_BP_DIRECT	GO:0009409~response to cold	8	0.441501	0.0396829	PLAC8, PCSK1N, IL6, TRPA1, LPL, ADM, ADRB1, ACADM	1519	36	16792	2.45659	1	0.918648	0.90976
GOTERM_BP_DIRECT	GO:0002042~cell migration involved in sprouting angiogenesis	5	0.275938	0.0404336	GREM1, EFNB2, NRP1, TDGF1, FGF2	1519	15	16792	3.68488	1	0.918648	0.90976
GOTERM_BP_DIRECT	GO:2000679~positive regulation of transcription regulatory region DNA binding	5	0.275938	0.0404336	TRIM6, TGFB1, TWIST1, GATA3, KLF4	1519	15	16792	3.68488	1	0.918648	0.90976
GOTERM_BP_DIRECT	GO:0010469~regulation of receptor activity	4	0.220751	0.0408991	PLAU, PDE4D, SERPINE1, PPP2R5B	1519	9	16792	4.91317	1	0.918648	0.90976
GOTERM_BP_DIRECT	GO:0070102~interleukin-6-mediated signaling pathway	4	0.220751	0.0408991	IL6, CTR9, IL6ST, IL6R	1519	9	16792	4.91317	1	0.918648	0.90976
GOTERM_BP_DIRECT	GO:0045199~maintenance of epithelial cell apical/basal polarity	4	0.220751	0.0408991	WNT11, WDR1, LIN7B, ANK1	1519	9	16792	4.91317	1	0.918648	0.90976
GOTERM_BP_DIRECT	GO:0070886~positive regulation of calcineurin-NFAT signaling cascade	4	0.220751	0.0408991	ERBB3, CHP2, CIB1, LMCD1	1519	9	16792	4.91317	1	0.918648	0.90976
GOTERM_BP_DIRECT	GO:0071404~cellular response to low-density lipoprotein particle stimulus	4	0.220751	0.0408991	SYK, ITGB2, CD9, FGF21	1519	9	16792	4.91317	1	0.918648	0.90976
GOTERM_BP_DIRECT	GO:0016266~O-glycan processing	11	0.607064	0.041458	GALNT6, GALNT14, GALNT5, B3GNT7, MUC16, GALNT3, B3GNT4, GCNT4, CHST4, ST3GAL1, MUC3A	1519	60	16792	2.02668	1	0.918648	0.90976
GOTERM_BP_DIRECT	GO:0034097~response to cytokine	10	0.551876	0.0418114	FOSL1, CD274, SPARC, TIMP1, IL6ST, OSMR, IL6R, RELB, NFKB2, CXCL16	1519	52	16792	2.12589	1	0.918648	0.90976
GOTERM_BP_DIRECT	GO:0071320~cellular response to cAMP	10	0.551876	0.0418114	SLC8A3, HCN4, CRHBP, WNT10B, DMTN, STAR, PDE4D, PTAFR, STC1, EZR	1519	52	16792	2.12589	1	0.918648	0.90976
GOTERM_BP_DIRECT	GO:0060412~ventricular septum morphogenesis	7	0.386313	0.0421316	EGLN1, WNT11, GJA5, HEY2, NOG, SAV1, SMAD7	1519	29	16792	2.66836	1	0.918648	0.90976
GOTERM_BP_DIRECT	GO:0071549~cellular response to dexamethasone stimulus	7	0.386313	0.0421316	IL6, TGFB1, STAR, RPS6KB1, EIF4EBP1, CCL2, EGFR	1519	29	16792	2.66836	1	0.918648	0.90976
GOTERM_BP_DIRECT	GO:0001937~negative regulation of endothelial cell proliferation	7	0.386313	0.0421316	SPARC, RGCC, CAV2, CAV1, SYNJ2BP, THBS1, SCG2	1519	29	16792	2.66836	1	0.918648	0.90976
GOTERM_BP_DIRECT	GO:0045909~positive regulation of vasodilation	7	0.386313	0.0421316	CALCA, GJA5, PTAFR, F2RL1, ADM, EGFR, APLN	1519	29	16792	2.66836	1	0.918648	0.90976
GOTERM_BP_DIRECT	GO:0002230~positive regulation of defense response to virus by host	6	0.331126	0.0430645	CREB3, TRIM6, APOBEC3F, DDX58, IL23A, ZC3H12A	1519	22	16792	3.0149	1	0.918648	0.90976
GOTERM_BP_DIRECT	GO:0001951~intestinal D-glucose absorption	3	0.165563	0.0433039	VIL1, EZR, PLS1	1519	4	16792	8.29098	1	0.918648	0.90976
GOTERM_BP_DIRECT	GO:0007431~salivary gland development	3	0.165563	0.0433039	CST3, TFCP2L1, NKX3-1	1519	4	16792	8.29098	1	0.918648	0.90976
GOTERM_BP_DIRECT	GO:0050859~negative regulation of B cell receptor signaling pathway	3	0.165563	0.0433039	CD300A, PLCL2, PTPN6	1519	4	16792	8.29098	1	0.918648	0.90976
GOTERM_BP_DIRECT	GO:0010766~negative regulation of sodium ion transport	3	0.165563	0.0433039	SERPINE2, NEDD4, WNK4	1519	4	16792	8.29098	1	0.918648	0.90976
GOTERM_BP_DIRECT	GO:0006564~L-serine biosynthetic process	3	0.165563	0.0433039	PSAT1, SHMT2, PSPH	1519	4	16792	8.29098	1	0.918648	0.90976
GOTERM_BP_DIRECT	GO:0002159~desmosome assembly	3	0.165563	0.0433039	PKP2, PRKCA, PKP3	1519	4	16792	8.29098	1	0.918648	0.90976
GOTERM_BP_DIRECT	GO:0045986~negative regulation of smooth muscle contraction	3	0.165563	0.0433039	CALCA, CALCRL, PTGS2	1519	4	16792	8.29098	1	0.918648	0.90976
GOTERM_BP_DIRECT	GO:0010716~negative regulation of extracellular matrix disassembly	3	0.165563	0.0433039	DPP4, CST3, TGFB1	1519	4	16792	8.29098	1	0.918648	0.90976
GOTERM_BP_DIRECT	GO:0031394~positive regulation of prostaglandin biosynthetic process	3	0.165563	0.0433039	ANXA1, AVPR1A, PTGS2	1519	4	16792	8.29098	1	0.918648	0.90976
GOTERM_BP_DIRECT	GO:0007320~insemination	3	0.165563	0.0433039	P2RX1, SEMG1, TAC1	1519	4	16792	8.29098	1	0.918648	0.90976
GOTERM_BP_DIRECT	GO:0010574~regulation of vascular endothelial growth factor production	3	0.165563	0.0433039	IL6, CCL2, NDRG2	1519	4	16792	8.29098	1	0.918648	0.90976
GOTERM_BP_DIRECT	GO:1901164~negative regulation of trophoblast cell migration	3	0.165563	0.0433039	ACVR1C, TIMP1, NODAL	1519	4	16792	8.29098	1	0.918648	0.90976
GOTERM_BP_DIRECT	GO:0008283~cell proliferation	44	2.42826	0.0449236	CHRM3, LTK, TACSTD2, SIX1, TGFA, DDX41, FGF1, GRPR, CUZD1, AREG, MRM2, EGFR, ALKBH3, HHEX, FRAT2, IFI16, MYC, OGFOD1, SIX2, TSPO, PIM2, PELO, FAM83B, BOK, TCF19, KLF10, TBX1, IL15RA, SYK, ITGA2, EMP1, USP28, GRHL2, CDC25A, ISG20, IL1A, KITLG, CNOT11, CYP1A1, POLR3G, PTPN6, NANOG, MNAT1, MET	1519	366	16792	1.32897	1	0.948865	0.939685
GOTERM_BP_DIRECT	GO:0032092~positive regulation of protein binding	11	0.607064	0.0457338	FAM220A, BMP4, ACE, BAMBI, PLK2, CAV1, TRIB3, B2M, CTHRC1, DACT1, HERPUD1	1519	61	16792	1.99346	1	0.961797	0.952491
GOTERM_BP_DIRECT	GO:0045727~positive regulation of translation	10	0.551876	0.0464877	PIWIL2, IL6, RPS6KB1, ITGA2, BCL3, PTAFR, FAM129A, PRR16, SAMD4A, THBS1	1519	53	16792	2.08578	1	0.973436	0.964018
GOTERM_BP_DIRECT	GO:2000379~positive regulation of reactive oxygen species metabolic process	7	0.386313	0.0487872	CDKN1A, PID1, ZC3H12A, PDGFB, TSPO, THBS1, NFE2L2	1519	30	16792	2.57942	1	1	0.990529
GOTERM_BP_DIRECT	GO:0071773~cellular response to BMP stimulus	7	0.386313	0.0487872	BMP4, SPINT1, GATA6, SMAD9, GATA3, CER1, RUNX2	1519	30	16792	2.57942	1	1	0.990529
GOTERM_BP_DIRECT	GO:0002474~antigen processing and presentation of peptide antigen via MHC class I	7	0.386313	0.0487872	BCAP31, ACE, SAR1B, HLA-B, HLA-C, TAP1, B2M	1519	30	16792	2.57942	1	1	0.990529
GOTERM_BP_DIRECT	GO:0045776~negative regulation of blood pressure	7	0.386313	0.0487872	CALCA, GCH1, CNR1, ADM2, GJA5, PTAFR, APLN	1519	30	16792	2.57942	1	1	0.990529
GOTERM_BP_DIRECT	GO:0090280~positive regulation of calcium ion import	5	0.275938	0.05017	CXCL12, PDGFB, CCL2, CASK, STC1	1519	16	16792	3.45458	1	1	0.990529
GOTERM_BP_DIRECT	GO:0048754~branching morphogenesis of an epithelial tube	6	0.331126	0.0510757	BMP4, HNF1B, MET, RASIP1, NKX3-1, GDF7	1519	23	16792	2.88382	1	1	0.990529
GOTERM_BP_DIRECT	GO:2001237~negative regulation of extrinsic apoptotic signaling pathway	8	0.441501	0.0513343	BMP4, NRP1, RPS6KB1, SIAH2, LMNA, GCLM, THBS1, SCG2	1519	38	16792	2.32729	1	1	0.990529
GOTERM_BP_DIRECT	GO:0001942~hair follicle development	8	0.441501	0.0513343	WNT10A, SOX18, CD109, TNFRSF19, INHBA, EGFR, AARS, SAV1	1519	38	16792	2.32729	1	1	0.990529
GOTERM_BP_DIRECT	GO:0014067~negative regulation of phosphatidylinositol 3-kinase signaling	4	0.220751	0.0545912	SERPINE2, TWIST1, STAMBP, KLF4	1519	10	16792	4.42186	1	1	0.990529
GOTERM_BP_DIRECT	GO:0061564~axon development	4	0.220751	0.0545912	GAP43, NEFL, NEFM, NEFH	1519	10	16792	4.42186	1	1	0.990529
GOTERM_BP_DIRECT	GO:1902475~L-alpha-amino acid transmembrane transport	4	0.220751	0.0545912	SLC7A5, SLC7A6, NAT2, SLC43A1	1519	10	16792	4.42186	1	1	0.990529
GOTERM_BP_DIRECT	GO:0002675~positive regulation of acute inflammatory response	4	0.220751	0.0545912	IL6, IL6ST, OSMR, TAC1	1519	10	16792	4.42186	1	1	0.990529
GOTERM_BP_DIRECT	GO:0060252~positive regulation of glial cell proliferation	4	0.220751	0.0545912	LYN, PRKCH, MYC, TSPO	1519	10	16792	4.42186	1	1	0.990529
GOTERM_BP_DIRECT	GO:2000727~positive regulation of cardiac muscle cell differentiation	4	0.220751	0.0545912	GREM1, EFNB2, MYOCD, TGFB1	1519	10	16792	4.42186	1	1	0.990529
GOTERM_BP_DIRECT	GO:0003334~keratinocyte development	4	0.220751	0.0545912	KDF1, SFN, FOSL2, EXPH5	1519	10	16792	4.42186	1	1	0.990529
GOTERM_BP_DIRECT	GO:0048935~peripheral nervous system neuron development	4	0.220751	0.0545912	NTRK2, ISL2, RUNX3, RUNX1	1519	10	16792	4.42186	1	1	0.990529
GOTERM_BP_DIRECT	GO:0035455~response to interferon-alpha	4	0.220751	0.0545912	IFITM3, IFITM1, LAMP3, EIF2AK2	1519	10	16792	4.42186	1	1	0.990529
GOTERM_BP_DIRECT	GO:0010944~negative regulation of transcription by competitive promoter binding	4	0.220751	0.0545912	TFAP2A, HHEX, SMAD7, OVOL2	1519	10	16792	4.42186	1	1	0.990529
GOTERM_BP_DIRECT	GO:0019732~antifungal humoral response	4	0.220751	0.0545912	CALCA, ADM, ANG, TAC1	1519	10	16792	4.42186	1	1	0.990529
GOTERM_BP_DIRECT	GO:0051639~actin filament network formation	4	0.220751	0.0545912	COBL, PLS3, LCP1, PLS1	1519	10	16792	4.42186	1	1	0.990529
GOTERM_BP_DIRECT	GO:0043552~positive regulation of phosphatidylinositol 3-kinase activity	7	0.386313	0.0560534	LYN, TGFB1, FLT1, PDGFB, CCR7, TEK, FGF2	1519	31	16792	2.49621	1	1	0.990529
GOTERM_BP_DIRECT	GO:0010976~positive regulation of neuron projection development	14	0.772627	0.0564378	LYN, NTRK2, LTK, BCL11A, ITGA3, PLPPR5, PPP2R5B, IL6, CNR1, PLXNB3, ANKRD1, SCARF1, EPHA3, NFE2L2	1519	89	16792	1.73893	1	1	0.990529
GOTERM_BP_DIRECT	GO:0050829~defense response to Gram-negative bacterium	10	0.551876	0.0568511	IL6, CALCA, IL23A, SERPINE1, ADM, TLR5, TAC1, IL6R, B2M, OPTN	1519	55	16792	2.00993	1	1	0.990529
GOTERM_BP_DIRECT	GO:0030154~cell differentiation	53	2.92494	0.0582818	FLT1, TGFB1I1, ONECUT1, DDX41, SHB, FGF1, CTGF, ELK3, HHEX, ZIC3, SOX15, ZC3H12A, INSC, THSD7A, JAK1, HES6, PRKCH, EGFL6, FOXL2, GLRX2, ETV7, SLC7A5, ELF1, ELF4, KIF1BP, INA, GAS7, SLFN5, ADCYAP1R1, TXK, ABHD5, NDRG2, MAPK7, ACVR1C, NHS, SH2B3, CDX4, EYA1, STYK1, OSGIN1, INHBA, KAZALD1, FLI1, GADD45G, NELL1, TEC, SLCO4C1, CSPG5, TLL2, PTPN6, NANOG, INHA, TDGF1	1519	462	16792	1.26817	1	1	0.990529
GOTERM_BP_DIRECT	GO:0032456~endocytic recycling	6	0.331126	0.0598985	EHD1, EHD3, EHD4, MICALL1, RAB35, RAB17	1519	24	16792	2.76366	1	1	0.990529
GOTERM_BP_DIRECT	GO:0030511~positive regulation of transforming growth factor beta receptor signaling pathway	6	0.331126	0.0598985	MYOCD, CDKN2B, LRG1, TGFB1I1, NPNT, THBS1	1519	24	16792	2.76366	1	1	0.990529
GOTERM_BP_DIRECT	GO:0030512~negative regulation of transforming growth factor beta receptor signaling pathway	11	0.607064	0.0603115	TGFB1, RASL11B, TGFB3, CAV2, BAMBI, TGFB1I1, CAV1, CD109, ONECUT1, PMEPA1, SMAD7	1519	64	16792	1.90002	1	1	0.990529
GOTERM_BP_DIRECT	GO:0050860~negative regulation of T cell receptor signaling pathway	5	0.275938	0.0610719	PRNP, CEACAM1, ELF1, PTPN6, EZR	1519	17	16792	3.25137	1	1	0.990529
GOTERM_BP_DIRECT	GO:0010460~positive regulation of heart rate	5	0.275938	0.0610719	EDN1, HEY2, ADM, AVPR1A, SCN3B	1519	17	16792	3.25137	1	1	0.990529
GOTERM_BP_DIRECT	GO:0032722~positive regulation of chemokine production	5	0.275938	0.0610719	IL6, ADORA2B, RIPK2, EIF2AK2, IL6R	1519	17	16792	3.25137	1	1	0.990529
GOTERM_BP_DIRECT	GO:0048514~blood vessel morphogenesis	5	0.275938	0.0610719	TBX1, FLT1, SYK, NEDD4, CYP1B1	1519	17	16792	3.25137	1	1	0.990529
GOTERM_BP_DIRECT	GO:0006470~protein dephosphorylation	18	0.993377	0.0614861	DUSP5, PTPRR, PPM1J, PTPRH, DUSP9, MTMR6, MTM1, FAM220A, PPM1B, PTPRB, NCEH1, DUSP10, PPP1R3C, PPP1R3B, PPP1R3D, CYCS, PTPN6, PLPP1	1519	126	16792	1.57923	1	1	0.990529
GOTERM_BP_DIRECT	GO:0007173~epidermal growth factor receptor signaling pathway	10	0.551876	0.0625497	VIL1, TGFB1, SHC3, TGFA, TDGF1, AREG, PAG1, EGFR, FAM83B, HBEGF	1519	56	16792	1.97404	1	1	0.990529
GOTERM_BP_DIRECT	GO:0050680~negative regulation of epithelial cell proliferation	10	0.551876	0.0625497	BMP4, WNT10B, CDKN2B, TGFB1, CDK6, MARVELD3, EPPK1, RUNX3, SAV1, NKX3-1	1519	56	16792	1.97404	1	1	0.990529
GOTERM_BP_DIRECT	GO:0046677~response to antibiotic	7	0.386313	0.0639355	IL6, CASP3, CYP1A1, CCL2, SLC1A3, ETS1, JAK1	1519	32	16792	2.4182	1	1	0.990529
GOTERM_BP_DIRECT	GO:0007259~JAK-STAT cascade	7	0.386313	0.0639355	GHR, SOCS2, IL15RA, CTR9, CCL2, NMI, STAMBP	1519	32	16792	2.4182	1	1	0.990529
GOTERM_BP_DIRECT	GO:0045907~positive regulation of vasoconstriction	7	0.386313	0.0639355	HRH2, CAV1, GJA5, PTAFR, AVPR1A, PTGS2, EGFR	1519	32	16792	2.4182	1	1	0.990529
GOTERM_BP_DIRECT	GO:0031663~lipopolysaccharide-mediated signaling pathway	7	0.386313	0.0639355	LYN, NFKBIA, TGFB1, IRAK1, RIPK2, PTAFR, CCL2	1519	32	16792	2.4182	1	1	0.990529
GOTERM_BP_DIRECT	GO:0009408~response to heat	9	0.496689	0.0642301	IL6, CALCA, CXCL12, RPS6KB1, DNAJA4, TGFB1I1, DNAJA3, CCL2, IGFBP7	1519	48	16792	2.07275	1	1	0.990529
GOTERM_BP_DIRECT	GO:0030819~positive regulation of cAMP biosynthetic process	8	0.441501	0.064934	ADCYAP1R1, CALCA, CALCRL, CALCR, ADM, ADRB1, MRAP2, RAMP1	1519	40	16792	2.21093	1	1	0.990529
GOTERM_BP_DIRECT	GO:0032355~response to estradiol	14	0.772627	0.0652869	POSTN, ADCYAP1R1, TGFB1, ANXA1, HTR5A, PTGS2, ETS1, AREG, CTGF, GHR, SOCS2, CST3, MYC, CASP3	1519	91	16792	1.70071	1	1	0.990529
GOTERM_BP_DIRECT	GO:0033209~tumor necrosis factor-mediated signaling pathway	17	0.93819	0.0657054	NGFR, PSMD12, TNFSF15, TRADD, TNFRSF9, TNFRSF19, KRT8, TNFRSF10A, PSMB8, PSMB9, TNFRSF10D, KRT18, FAS, TNFRSF8, PYDC1, TNFSF11, BIRC3	1519	118	16792	1.59262	1	1	0.990529
GOTERM_BP_DIRECT	GO:0035019~somatic stem cell population maintenance	11	0.607064	0.0657706	KLF10, EPAS1, ZIC3, NOG, PRDM14, NANOG, GATA2, KLF4, TDGF1, FGF2, POU5F1	1519	65	16792	1.87079	1	1	0.990529
GOTERM_BP_DIRECT	GO:0010757~negative regulation of plasminogen activation	3	0.165563	0.0678983	SERPINE2, SERPINE1, THBS1	1519	5	16792	6.63278	1	1	0.990529
GOTERM_BP_DIRECT	GO:0032534~regulation of microvillus assembly	3	0.165563	0.0678983	KLF5, PODXL, PLD1	1519	5	16792	6.63278	1	1	0.990529
GOTERM_BP_DIRECT	GO:0010543~regulation of platelet activation	3	0.165563	0.0678983	TEC, SYK, TXK	1519	5	16792	6.63278	1	1	0.990529
GOTERM_BP_DIRECT	GO:0019060~intracellular transport of viral protein in host cell	3	0.165563	0.0678983	DYNLT1, TAP1, IFIT1	1519	5	16792	6.63278	1	1	0.990529
GOTERM_BP_DIRECT	GO:2000647~negative regulation of stem cell proliferation	3	0.165563	0.0678983	KDF1, OVOL1, OVOL2	1519	5	16792	6.63278	1	1	0.990529
GOTERM_BP_DIRECT	GO:0031622~positive regulation of fever generation	3	0.165563	0.0678983	CNR1, PTGER3, PTGS2	1519	5	16792	6.63278	1	1	0.990529
GOTERM_BP_DIRECT	GO:0016101~diterpenoid metabolic process	3	0.165563	0.0678983	STAR, PDE3A, EGFR	1519	5	16792	6.63278	1	1	0.990529
GOTERM_BP_DIRECT	GO:0071621~granulocyte chemotaxis	3	0.165563	0.0678983	ADGRE2, ANXA1, IL17RA	1519	5	16792	6.63278	1	1	0.990529
GOTERM_BP_DIRECT	GO:0060510~Type II pneumocyte differentiation	3	0.165563	0.0678983	AIMP2, NFIB, GATA6	1519	5	16792	6.63278	1	1	0.990529
GOTERM_BP_DIRECT	GO:0060676~ureteric bud formation	3	0.165563	0.0678983	GREM1, NOG, GATA3	1519	5	16792	6.63278	1	1	0.990529
GOTERM_BP_DIRECT	GO:0010763~positive regulation of fibroblast migration	4	0.220751	0.0701613	TGFB1, DMTN, THBS1, DDR2	1519	11	16792	4.01987	1	1	0.990529
GOTERM_BP_DIRECT	GO:0045824~negative regulation of innate immune response	4	0.220751	0.0701613	IFI16, TNFAIP3, TRAFD1, NMI	1519	11	16792	4.01987	1	1	0.990529
GOTERM_BP_DIRECT	GO:0051279~regulation of release of sequestered calcium ion into cytosol	4	0.220751	0.0701613	LYN, UBASH3B, PTPN6, TRDN	1519	11	16792	4.01987	1	1	0.990529
GOTERM_BP_DIRECT	GO:0098911~regulation of ventricular cardiac muscle cell action potential	4	0.220751	0.0701613	DSP, CAV1, PKP2, DSC2	1519	11	16792	4.01987	1	1	0.990529
GOTERM_BP_DIRECT	GO:1901653~cellular response to peptide	4	0.220751	0.0701613	KLF10, KLF11, KLF5, KLF4	1519	11	16792	4.01987	1	1	0.990529
GOTERM_BP_DIRECT	GO:0048266~behavioral response to pain	4	0.220751	0.0701613	SCN9A, TSPO, VWA1, THBS1	1519	11	16792	4.01987	1	1	0.990529
GOTERM_BP_DIRECT	GO:0032703~negative regulation of interleukin-2 production	4	0.220751	0.0701613	PRNP, TNFAIP3, IL20RB, GATA3	1519	11	16792	4.01987	1	1	0.990529
GOTERM_BP_DIRECT	GO:0010759~positive regulation of macrophage chemotaxis	4	0.220751	0.0701613	RARRES2, C5AR1, CCL2, THBS1	1519	11	16792	4.01987	1	1	0.990529
GOTERM_BP_DIRECT	GO:0050927~positive regulation of positive chemotaxis	4	0.220751	0.0701613	ITGA2, CDH13, F2RL1, F3	1519	11	16792	4.01987	1	1	0.990529
GOTERM_BP_DIRECT	GO:0043306~positive regulation of mast cell degranulation	4	0.220751	0.0701613	IL4R, SYK, ADORA2B, GATA2	1519	11	16792	4.01987	1	1	0.990529
GOTERM_BP_DIRECT	GO:0051764~actin crosslink formation	4	0.220751	0.0701613	TNNT2, PLS3, LCP1, PLS1	1519	11	16792	4.01987	1	1	0.990529
GOTERM_BP_DIRECT	GO:0045892~negative regulation of transcription, DNA-templated	56	3.09051	0.0710413	FOXE1, FHL2, HR, LIMD1, ELK3, DMBX1, HHEX, TRIM6, SOX18, HEY2, FEZF2, ZNF488, NKX3-1, KLF10, KLF11, FOXD1, ARID5A, SOX14, FOXL2, RUNX2, RUNX1, OVOL2, GREM1, MDFIC, IRF1, HAND1, TRIB3, ATF5, HMX1, CALCA, TSHZ3, CTBP2, PDGFB, GATA6, TWIST1, GATA3, HDAC9, ARNTL, TCEAL7, ATXN1, WNT11, RASD1, IFI16, HES2, PPARGC1B, RUNX1T1, TFAP2A, PCGF6, ZNF263, TGFB1, NR0B1, KLF4, SMARCA2, BMP4, BCL3, BHLHE40	1519	499	16792	1.2406	1	1	0.990529
GOTERM_BP_DIRECT	GO:0070555~response to interleukin-1	7	0.386313	0.0724345	GHR, ANXA1, IRAK1, RIPK2, PRKCA, HNMT, ETS1	1519	33	16792	2.34492	1	1	0.990529
GOTERM_BP_DIRECT	GO:0051209~release of sequestered calcium ion into cytosol	8	0.441501	0.0724761	ERO1A, TRPM2, TRPA1, HTR1D, HTR1B, CCR7, ITPR3, FGF2	1519	41	16792	2.157	1	1	0.990529
GOTERM_BP_DIRECT	GO:0061436~establishment of skin barrier	5	0.275938	0.0731152	CLDN4, KDF1, SFN, ALOXE3, CLDN1	1519	18	16792	3.07073	1	1	0.990529
GOTERM_BP_DIRECT	GO:0060037~pharyngeal system development	5	0.275938	0.0731152	TBX1, EYA1, SIX1, GATA3, NKX3-1	1519	18	16792	3.07073	1	1	0.990529
GOTERM_BP_DIRECT	GO:0034142~toll-like receptor 4 signaling pathway	5	0.275938	0.0731152	NFKBIA, IRAK1, RIPK2, ITGB2, PIK3AP1	1519	18	16792	3.07073	1	1	0.990529
GOTERM_BP_DIRECT	GO:2000249~regulation of actin cytoskeleton reorganization	5	0.275938	0.0731152	TRPM2, TGFB1, SEMA3E, CTSV, RHOD	1519	18	16792	3.07073	1	1	0.990529
GOTERM_BP_DIRECT	GO:0050870~positive regulation of T cell activation	5	0.275938	0.0731152	TNFSF11, CCL2, PRKCQ, BCL10, HLA-DPA1	1519	18	16792	3.07073	1	1	0.990529
GOTERM_BP_DIRECT	GO:0031668~cellular response to extracellular stimulus	5	0.275938	0.0731152	LYN, FOSL1, CDKN1A, CDKN2B, ADORA2B	1519	18	16792	3.07073	1	1	0.990529
GOTERM_BP_DIRECT	GO:0000165~MAPK cascade	32	1.766	0.0733868	PSMD12, SHC3, RASGRF2, MAP3K7CL, PDGFB, FGF1, FGF2, EGFR, MAPK7, ERBB3, MYC, PEA15, NEFL, CCL2, JAK1, MAP2K3, DUSP5, TGFB1, MAP3K1, CAV1, GFRA3, DUSP9, PSMB8, PSMB9, MAPK13, EFNA1, FGF16, KITLG, TEK, CALM1, SCG2, HBEGF	1519	262	16792	1.35019	1	1	0.990529
GOTERM_BP_DIRECT	GO:0002250~adaptive immune response	20	1.10375	0.0751993	EOMES, LYN, ANXA1, SYK, RIPK2, TXK, TFEB, TAP1, BCL10, PRDM1, CRACR2A, ALCAM, TEC, LAMP3, NEDD4, CD7, CTSH, ORAI1, PAG1, RAG1	1519	148	16792	1.49387	1	1	0.990529
GOTERM_BP_DIRECT	GO:0055085~transmembrane transport	30	1.65563	0.0776056	MRS2, SLC44A3, ABCD3, SLC47A1, TOMM40, SLC45A3, ABCB1, SLC43A3, SLC43A1, ABCA13, PANX2, SLC25A48, SV2B, ANKH, GJA5, FLVCR2, SLC25A43, ABCD1, SLC25A24, MFSD2A, SLC16A5, DMTN, SLC10A3, SPNS2, TAP1, EIF2S2, EIF2S1, ABCB10, SLC25A19, SLC25A4	1519	244	16792	1.35918	1	1	0.990529
GOTERM_BP_DIRECT	GO:0006952~defense response	11	0.607064	0.0776096	IL32, CST3, HCP5, CXCL12, P2RY11, CD83, MX1, HLA-B, TAP1, GATA3, INHBA	1519	67	16792	1.81494	1	1	0.990529
GOTERM_BP_DIRECT	GO:0051491~positive regulation of filopodium assembly	6	0.331126	0.0799625	TENM2, TGFB3, NEURL1, PLPPR5, CCR7, WASL	1519	26	16792	2.55107	1	1	0.990529
GOTERM_BP_DIRECT	GO:0045840~positive regulation of mitotic nuclear division	6	0.331126	0.0799625	IL1A, EDN1, RGCC, DMRT1, PDGFB, TGFA	1519	26	16792	2.55107	1	1	0.990529
GOTERM_BP_DIRECT	GO:0060348~bone development	8	0.441501	0.0805141	PTGER4, SPARC, SPNS2, PDGFC, STC1, SMAD9, PLS3, PAPSS2	1519	42	16792	2.10565	1	1	0.990529
GOTERM_BP_DIRECT	GO:0051496~positive regulation of stress fiber assembly	8	0.441501	0.0805141	RGCC, WNT11, SDC4, TGFB3, TAC1, CTGF, S100A10, AMOT	1519	42	16792	2.10565	1	1	0.990529
GOTERM_BP_DIRECT	GO:0009968~negative regulation of signal transduction	7	0.386313	0.0815474	RGS5, NLRP12, ERBB3, UBASH3B, HHIP, DDIT4L, PRR5L	1519	34	16792	2.27596	1	1	0.990529
GOTERM_BP_DIRECT	GO:0007411~axon guidance	21	1.15894	0.0816974	NGFR, NRP1, TENM2, FOXD1, LAMA2, SEMA3C, BDNF, SIAH2, SEMA3B, GATA3, GFRA3, L1CAM, GDF7, EFNA1, EFNB2, KLF7, CXCL12, PRKCQ, EZR, FEZF2, WNT3	1519	159	16792	1.46005	1	1	0.990529
GOTERM_BP_DIRECT	GO:0019221~cytokine-mediated signaling pathway	18	0.993377	0.0820536	IL15RA, PTPRN, EBI3, IL20RB, F3, IL17RA, GHR, SOCS2, IL1A, IL6, CCL2, TNFSF11, IRF5, PLP2, IL6ST, IL6R, DUOX2, IL13RA1	1519	131	16792	1.51896	1	1	0.990529
GOTERM_BP_DIRECT	GO:0050900~leukocyte migration	17	0.93819	0.0832763	LYN, ITGA3, CAV1, ITGB2, C5AR1, SLC7A11, L1CAM, SLC7A5, SLC7A6, CEACAM1, SELL, PODXL, ITGAX, F2RL1, PTPN6, TEK, CD44	1519	122	16792	1.5404	1	1	0.990529
GOTERM_BP_DIRECT	GO:0009749~response to glucose	11	0.607064	0.0839932	TGFB1, ACVR1C, RPS6KB1, CASP3, SESN2, LPL, HNF1B, CTSV, MAFA, THBS1, CTGF	1519	68	16792	1.78825	1	1	0.990529
GOTERM_BP_DIRECT	GO:0001843~neural tube closure	12	0.662252	0.0852146	BMP4, ST14, TGFB1, SDC4, SPINT1, DLC1, NOG, COBL, TWIST1, ADM, BCL10, GRHL2	1519	77	16792	1.7228	1	1	0.990529
GOTERM_BP_DIRECT	GO:0032481~positive regulation of type I interferon production	9	0.496689	0.0856776	SYK, IFI16, IRAK1, POLR3C, IRF1, POLR3G, DDX41, NFKB1, NFKB2	1519	51	16792	1.95082	1	1	0.990529
GOTERM_BP_DIRECT	GO:0042832~defense response to protozoan	5	0.275938	0.0862627	BATF2, IL6, IL4R, IRF4, BCL3	1519	19	16792	2.90912	1	1	0.990529
GOTERM_BP_DIRECT	GO:0045672~positive regulation of osteoclast differentiation	5	0.275938	0.0862627	KLF10, IL23A, TNFSF11, TMEM64, PPARGC1B	1519	19	16792	2.90912	1	1	0.990529
GOTERM_BP_DIRECT	GO:0043116~negative regulation of vascular permeability	4	0.220751	0.0874734	CEACAM1, PDE3A, ADM, AMOT	1519	12	16792	3.68488	1	1	0.990529
GOTERM_BP_DIRECT	GO:0001759~organ induction	4	0.220751	0.0874734	BMP4, SIX1, FGF1, FGF2	1519	12	16792	3.68488	1	1	0.990529
GOTERM_BP_DIRECT	GO:0060394~negative regulation of pathway-restricted SMAD protein phosphorylation	4	0.220751	0.0874734	GREM1, NOG, PMEPA1, SMAD7	1519	12	16792	3.68488	1	1	0.990529
GOTERM_BP_DIRECT	GO:0035413~positive regulation of catenin import into nucleus	4	0.220751	0.0874734	BAMBI, POU5F1, EGFR, DACT1	1519	12	16792	3.68488	1	1	0.990529
GOTERM_BP_DIRECT	GO:0045779~negative regulation of bone resorption	4	0.220751	0.0874734	IL6, CALCA, UBASH3B, TNFAIP3	1519	12	16792	3.68488	1	1	0.990529
GOTERM_BP_DIRECT	GO:0050710~negative regulation of cytokine secretion	4	0.220751	0.0874734	PTGER4, IL6, NLRP12, RGCC	1519	12	16792	3.68488	1	1	0.990529
GOTERM_BP_DIRECT	GO:0035815~positive regulation of renal sodium excretion	4	0.220751	0.0874734	NPPB, EDN1, AVPR1A, TAC1	1519	12	16792	3.68488	1	1	0.990529
GOTERM_BP_DIRECT	GO:0043616~keratinocyte proliferation	4	0.220751	0.0874734	FERMT1, CDH13, IRF6, KLK8	1519	12	16792	3.68488	1	1	0.990529
GOTERM_BP_DIRECT	GO:0009303~rRNA transcription	4	0.220751	0.0874734	NIFK, POLR1B, CD3EAP, ANG	1519	12	16792	3.68488	1	1	0.990529
GOTERM_BP_DIRECT	GO:0045086~positive regulation of interleukin-2 biosynthetic process	4	0.220751	0.0874734	IL1A, IRF4, PRKCQ, CARD11	1519	12	16792	3.68488	1	1	0.990529
GOTERM_BP_DIRECT	GO:0009190~cyclic nucleotide biosynthetic process	4	0.220751	0.0874734	ADCY9, ADCY2, ADCY8, ADCY5	1519	12	16792	3.68488	1	1	0.990529
GOTERM_BP_DIRECT	GO:0032727~positive regulation of interferon-alpha production	4	0.220751	0.0874734	IFIH1, DDX58, RIPK2, IRF5	1519	12	16792	3.68488	1	1	0.990529
GOTERM_BP_DIRECT	GO:0015807~L-amino acid transport	4	0.220751	0.0874734	SLC7A5, SLC7A6, NAT2, SLC43A1	1519	12	16792	3.68488	1	1	0.990529
GOTERM_BP_DIRECT	GO:0035690~cellular response to drug	11	0.607064	0.0906871	CRHBP, PRNP, EDN1, MYC, ANKRD1, HTR1B, CCL2, EGFR, FGF21, NKX3-1, NFE2L2	1519	69	16792	1.76233	1	1	0.990529
GOTERM_BP_DIRECT	GO:0010800~positive regulation of peptidyl-threonine phosphorylation	6	0.331126	0.0911786	TRIM6, TGFB1, TRPC6, RIPK2, SPHK1, CALM1	1519	27	16792	2.45659	1	1	0.990529
GOTERM_BP_DIRECT	GO:0035987~endodermal cell differentiation	6	0.331126	0.0911786	LAMB3, COL7A1, COL12A1, ITGB2, INHBA, NODAL	1519	27	16792	2.45659	1	1	0.990529
GOTERM_BP_DIRECT	GO:0042476~odontogenesis	6	0.331126	0.0911786	BMP4, WNT10A, TGFB3, TUFT1, TWIST1, INHBA	1519	27	16792	2.45659	1	1	0.990529
GOTERM_BP_DIRECT	GO:0006654~phosphatidic acid biosynthetic process	7	0.386313	0.0912675	PLA2G2A, GPAT3, GPD1L, ABHD5, PLD1, AGPAT2, AGPAT3	1519	35	16792	2.21093	1	1	0.990529
GOTERM_BP_DIRECT	GO:0030501~positive regulation of bone mineralization	7	0.386313	0.0912675	BMP4, TFAP2A, WNT10B, NELL1, TGFB1, TGFB3, ISG15	1519	35	16792	2.21093	1	1	0.990529
GOTERM_BP_DIRECT	GO:0017158~regulation of calcium ion-dependent exocytosis	7	0.386313	0.0912675	RPH3A, SYT4, SYT2, TRPV6, SYT11, SYTL5, TC2N	1519	35	16792	2.21093	1	1	0.990529
GOTERM_BP_DIRECT	GO:0031295~T cell costimulation	12	0.662252	0.0915256	LYN, DPP4, EFNB2, CD274, HLA-DRB5, CAV1, TRBC1, PTPN6, CARD11, VAV1, HLA-DRB1, HLA-DPA1	1519	78	16792	1.70071	1	1	0.990529
GOTERM_BP_DIRECT	GO:0014066~regulation of phosphatidylinositol 3-kinase signaling	12	0.662252	0.0915256	PPP1R16B, FGF16, CEACAM1, KITLG, ERBB3, PDGFB, PPP2R5B, FGF1, FGF2, VAV1, EGFR, HBEGF	1519	78	16792	1.70071	1	1	0.990529
GOTERM_BP_DIRECT	GO:0019233~sensory perception of pain	9	0.496689	0.0936533	EDN1, MME, TRPA1, CNR1, SCN9A, SCN3B, PTGS2, TAC1, ALOXE3	1519	52	16792	1.9133	1	1	0.990529
GOTERM_BP_DIRECT	GO:0042760~very long-chain fatty acid catabolic process	3	0.165563	0.095865	ABCD3, ABCD1, SLC27A2	1519	6	16792	5.52732	1	1	0.990529
GOTERM_BP_DIRECT	GO:0046881~positive regulation of follicle-stimulating hormone secretion	3	0.165563	0.095865	FOXL2, INHBA, INHA	1519	6	16792	5.52732	1	1	0.990529
GOTERM_BP_DIRECT	GO:0001765~membrane raft assembly	3	0.165563	0.095865	ANXA2, RFTN1, S100A10	1519	6	16792	5.52732	1	1	0.990529
GOTERM_BP_DIRECT	GO:0060706~cell differentiation involved in embryonic placenta development	3	0.165563	0.095865	EOMES, KRT19, KRT8	1519	6	16792	5.52732	1	1	0.990529
GOTERM_BP_DIRECT	GO:1900122~positive regulation of receptor binding	3	0.165563	0.095865	BDNF, PLCL2, B2M	1519	6	16792	5.52732	1	1	0.990529
GOTERM_BP_DIRECT	GO:0086073~bundle of His cell-Purkinje myocyte adhesion involved in cell communication	3	0.165563	0.095865	DSP, PKP2, DSC2	1519	6	16792	5.52732	1	1	0.990529
GOTERM_BP_DIRECT	GO:0042487~regulation of odontogenesis of dentin-containing tooth	3	0.165563	0.095865	BMP4, WNT10A, RUNX2	1519	6	16792	5.52732	1	1	0.990529
GOTERM_BP_DIRECT	GO:0010694~positive regulation of alkaline phosphatase activity	3	0.165563	0.095865	ITGA2, NPNT, PPARGC1B	1519	6	16792	5.52732	1	1	0.990529
GOTERM_BP_DIRECT	GO:2000107~negative regulation of leukocyte apoptotic process	3	0.165563	0.095865	CXCL12, HCLS1, CCR7	1519	6	16792	5.52732	1	1	0.990529
GOTERM_BP_DIRECT	GO:0032414~positive regulation of ion transmembrane transporter activity	3	0.165563	0.095865	TRPC6, WNK4, HTR3A	1519	6	16792	5.52732	1	1	0.990529
GOTERM_BP_DIRECT	GO:2000171~negative regulation of dendrite development	3	0.165563	0.095865	BCL11A, KIAA0319, ARF6	1519	6	16792	5.52732	1	1	0.990529
GOTERM_BP_DIRECT	GO:1903672~positive regulation of sprouting angiogenesis	3	0.165563	0.095865	FGF1, FGF2, JAK1	1519	6	16792	5.52732	1	1	0.990529
GOTERM_BP_DIRECT	GO:0032494~response to peptidoglycan	3	0.165563	0.095865	IL6, C5AR1, IRF5	1519	6	16792	5.52732	1	1	0.990529
GOTERM_BP_DIRECT	GO:0086015~SA node cell action potential	3	0.165563	0.095865	HCN4, GJA5, SCN3B	1519	6	16792	5.52732	1	1	0.990529
GOTERM_BP_DIRECT	GO:0001933~negative regulation of protein phosphorylation	10	0.551876	0.0963348	LYN, PRNP, TGFB1, PID1, CD109, ZC3H12A, FAM129A, CIB1, PRR5L, INSM1	1519	61	16792	1.81224	1	1	0.990529
GOTERM_BP_DIRECT	GO:0018108~peptidyl-tyrosine phosphorylation	20	1.10375	0.0968085	LYN, MAP2K3, NTRK2, LTK, FLT1, RIPK2, PDGFB, EIF2AK2, FGF1, FGF2, EGFR, FGF16, TEC, ERBB3, PTPN6, TEK, MET, EPHA3, HBEGF, DDR2	1519	153	16792	1.44505	1	1	0.990529
GOTERM_BP_DIRECT	GO:0030855~epithelial cell differentiation	11	0.607064	0.0976909	TBX1, VIL1, TAGLN, UPK1A, PTER, ANXA4, SIX1, ALDOC, TAGLN2, BARX1, GDF7	1519	70	16792	1.73716	1	1	0.990529

## Sheet: NPC_KO#2_GO_DOWN
Go terms of down-regulated DEG in CHD8 KO#2 at NPC stage
Category	Term	Count	%	PValue	Genes	List Total	Pop Hits	Pop Total	Fold Enrichment	Bonferroni	Benjamini	FDR
GOTERM_BP_DIRECT	GO:0006614~SRP-dependent cotranslational protein targeting to membrane	39	3.92749	2.23171e-26	RPL4, RPL5, RPL3, RPL32, RPL10, RPL31, RPL34, RPL11, RPL10A, RPL9, RPL6, RPL7, RPS15, RPS4X, RPS14, RPL7A, RPS15A, RPL18A, RPS3, RPL13, RPL37, RPL15, RPS11, RPL18, RPS13, RPL41, RPS9, RPS8, RPL23, RPS5, RPL22, RPS6, RPL13A, RPS3A, RPS25, RPL27A, RPL37A, RPL29, RPS23	782	94	16792	8.90907	6.57684e-23	6.57684e-23	6.51436e-23	25.6514
GOTERM_BP_DIRECT	GO:0019083~viral transcription	39	3.92749	3.83738e-23	RPL4, RPL5, RPL3, RPL32, RPL10, RPL31, RPL34, RPL11, RPL10A, RPL9, RPL6, RPL7, RPS15, RPS4X, RPS14, RPL7A, RPS15A, RPL18A, RPS3, RPL13, RPL37, RPL15, RPS11, RPL18, RPS13, RPL41, RPS9, RPS8, RPL23, RPS5, RPL22, RPS6, RPL13A, RPS3A, RPS25, RPL27A, RPL37A, RPL29, RPS23	782	112	16792	7.47726	1.13088e-19	5.65439e-20	5.60066e-20	22.416
GOTERM_BP_DIRECT	GO:0000184~nuclear-transcribed mRNA catabolic process, nonsense-mediated decay	39	3.92749	4.4934e-22	RPL4, RPL5, RPL3, RPL32, RPL10, RPL31, RPL34, RPL11, RPL10A, RPL9, RPL6, RPL7, RPS15, RPS4X, RPS14, RPL7A, RPS15A, RPL18A, RPS3, RPL13, RPL37, RPL15, RPS11, RPL18, RPS13, RPL41, RPS9, RPS8, RPL23, RPS5, RPL22, RPS6, RPL13A, RPS3A, RPS25, RPL27A, RPL37A, RPL29, RPS23	782	119	16792	7.03742	1.32421e-18	4.41402e-19	4.37208e-19	21.3474
GOTERM_BP_DIRECT	GO:0006413~translational initiation	40	4.0282	1.30893e-20	RPL4, RPL5, RPL3, RPL32, RPL10, RPL31, RPL34, RPL11, RPL10A, RPL9, RPL6, RPL7, RPS15, RPS4X, RPS14, RPL7A, RPS15A, RPL18A, RPS3, RPL13, RPL37, RPL15, RPS11, RPL18, RPS13, RPL41, RPS9, RPS8, RPL23, RPS5, RPL22, RPS6, RPL13A, RPS3A, RPS25, EIF3L, RPL27A, RPL37A, RPL29, RPS23	782	137	16792	6.26953	3.85743e-17	9.64357e-18	9.55194e-18	19.8831
GOTERM_BP_DIRECT	GO:0006412~translation	44	4.43102	1.25758e-13	RPL4, RPL5, RPL3, RPL32, RPL10, RPL31, RPL34, RPL11, RPL10A, RPL9, RPL6, RPL7, RPS15, SLC25A27, RPS4X, RPS14, RPL7A, SLC25A29, RPS15A, RPL18A, RPS3, RPL13, RPL37, RPL15, RPS11, RPL18, RPS13, RPL41, RPS9, RPS8, RPL23, RPS5, RPL22, RPS6, DHPS, RPL13A, SOX11, RPS3A, SEPSECS, RPS25, RPL27A, RPL37A, RPL29, RPS23	782	253	16792	3.73446	3.70698e-10	7.41215e-11	7.34172e-11	12.9005
GOTERM_BP_DIRECT	GO:0006364~rRNA processing	40	4.0282	1.75919e-13	RPL4, RPL5, RPL3, RPL32, RPL10, RPL31, RPL34, RPL11, RPL10A, RPL9, RPL6, RPL7, RPS15, RPS4X, RPS14, RPL7A, RPS15A, RPL18A, RPS3, RPL13, RPL37, RPL15, RPS11, RPL18, RPS13, RPL41, RPS9, RRP7BP, RPS8, RPL23, RPS5, RPL22, RPS6, RPL13A, RPS3A, RPS25, RPL27A, RPL37A, RPL29, RPS23	782	214	16792	4.01367	5.18585e-10	8.64057e-11	8.55847e-11	12.7547
GOTERM_BP_DIRECT	GO:0007155~cell adhesion	56	5.63948	1.10331e-10	CNTNAP3, LGALS3BP, COL18A1, CNTNAP2, SPON1, CNTNAP1, NRP2, COL16A1, PTPRS, PCDHGB4, NCAN, ITGA2B, CLSTN1, MSLN, ROBO1, CDH4, CDH2, BOC, HMCN2, PLXNC1, CDON, EPHA4, VWF, APLP1, ATP1B2, RGMB, BCAM, FEZ1, ADAM12, CDH11, COL4A6, ITGA8, FBLN7, COL15A1, LAMA1, PCDH18, THBS4, PCDH17, EFNB1, ARVCF, ADGRG1, EFS, CNTNAP3B, ADAM23, PCDHA3, CTNNA2, MPDZ, TPBG, LSAMP, CD4, COL5A1, PCDHB2, PTK7, FAT1, SSPO, TG…	782	459	16792	2.61982	3.25147e-07	4.64495e-08	4.60082e-08	9.9573
GOTERM_BP_DIRECT	GO:0007411~axon guidance	26	2.61833	8.54047e-08	MEG3, SPTBN4, DRAXIN, NRP2, NRXN3, EFNA5, GLI3, ROBO1, EFNB1, CDH4, OPHN1, FLRT3, BOC, ZNF280C, OTX2, EPHB2, FEZF1, EPHB1, LGI1, UNC5A, WNT5A, PAX6, EFNA2, LMX1A, LHX2, FEZ1	782	159	16792	3.51133	0.000251656	3.1461e-05	3.1162e-05	7.06852
GOTERM_BP_DIRECT	GO:0007156~homophilic cell adhesion via plasma membrane adhesion molecules	24	2.41692	1.13181e-06	KIRREL3, PCDHGB7, TENM3, PCDHGB6, CADM4, CADM1, PCDHGB4, CLSTN1, CELSR2, PCDH18, PCDHB10, PCDH17, ROBO1, CDH4, PCDHB2, CDH2, CDH10, CDH11, CDH23, FAT1, FAT2, PCDHA3, ME3, SDK2	782	158	16792	3.26174	0.00332988	0.000370604	0.000367083	5.94623
GOTERM_BP_DIRECT	GO:0045893~positive regulation of transcription, DNA-templated	48	4.83384	8.24708e-06	MEG3, KMT2E, SMARCD3, SRC, CHD8, LEF1, HMGB2, GLI3, SOX2, MED12, SEC14L2, SALL1, MECOM, ZIC2, TP53INP1, PRDM16, ZIC1, OTX2, SOX9, FGF23, FEZF1, CEP290, ATF7IP, EGR1, EGR2, FZD2, EGF, TESC, ZBTB16, PTCH1, INSR, WNT5A, RFX3, SOX11, PAX6, FOS, NR2F2, RGMB, POU3F1, PPM1A, SFRP1, ASPH, LHX2, ZNF711, LHX5, PHIP, ROR2, LGR4	782	515	16792	2.00138	0.0240113	0.00243041	0.00240732	5.0837
GOTERM_BP_DIRECT	GO:0051965~positive regulation of synapse assembly	13	1.30916	2.38116e-05	LRRN3, TPBG, CLSTN1, NRXN3, EFNA5, SLITRK1, FLRT3, SLITRK5, EPHB2, ASIC2, EPHB1, LRRC4B, ADGRL3	782	62	16792	4.50243	0.067768	0.00637934	0.00631873	4.62321
GOTERM_BP_DIRECT	GO:0030182~neuron differentiation	16	1.61128	3.08331e-05	HDAC5, EMX2, FZD3, FZD2, RTN1, MYEF2, WNT5B, FZD5, EDN3, WNT5A, WNT8A, FZD8, SOX11, PTPRD, IL1RAPL1, GPC2	782	95	16792	3.61653	0.0868604	0.00757209	0.00750015	4.51098
GOTERM_BP_DIRECT	GO:0030198~extracellular matrix organization	24	2.41692	4.2567e-05	FBN2, COL18A1, ERO1B, COL16A1, HPSE2, VWF, LAMA1, NCAN, ITGA2B, HSPG2, LOXL1, COL2A1, CCDC80, COL5A1, COL4A4, MFAP2, ITGA8, COL4A6, COL9A1, COL4A5, TGFBI, SOX9, COL9A2, FBN1	782	196	16792	2.62936	0.117898	0.0096496	0.00955792	4.37093
GOTERM_BP_DIRECT	GO:0030178~negative regulation of Wnt signaling pathway	11	1.10775	0.000119705	MED12, APC2, SFRP1, FRZB, CHD8, SIX3, CTNNBIP1, RACK1, SHISA2, CXXC4, NFATC4	782	52	16792	4.5424	0.297277	0.025198	0.0249586	3.92189
GOTERM_BP_DIRECT	GO:0007275~multicellular organism development	44	4.43102	0.000201542	NOTCH2, INVS, RTL1, TSHZ2, PLEKHB1, LTBP4, WNT8A, PBXIP1, FMN2, DLL1, PRTG, RPS4X, ARVCF, HHAT, DACH1, FRZB, SALL4, ENC1, DIP2A, OTX2, OTX1, SOX6, MBNL3, PLXNA3, RBM11, FZD2, WNT5B, EDN3, EYA2, SERPINF1, WNT5A, IGF2, PAX6, SHISA2, MTURN, DAZL, BST2, TMEFF1, MN1, SFRP1, ZNF219, C14ORF39, GTF2IRD1, ROR2	782	521	16792	1.81347	0.447888	0.0395963	0.03922	3.69563
GOTERM_BP_DIRECT	GO:0007223~Wnt signaling pathway, calcium modulating pathway	9	0.906344	0.000359953	MOV10, FZD3, FZD2, FZD5, AGO4, WNT5A, LEF1, ROR2, TNRC6B	782	39	16792	4.95534	0.653881	0.060532	0.0599569	3.44375
GOTERM_BP_DIRECT	GO:0090287~regulation of cellular response to growth factor stimulus	4	0.40282	0.000387036	FBN2, FBN3, DMD, FBN1	782	4	16792	21.4731	0.680442	0.060532	0.0599569	3.41225
GOTERM_BP_DIRECT	GO:0060999~positive regulation of dendritic spine development	7	0.704935	0.000390264	PALM, LPAR1, NRG1, CAMK1, PPP1R9A, SHANK3, SHANK1	782	22	16792	6.83236	0.683468	0.060532	0.0599569	3.40864
GOTERM_BP_DIRECT	GO:0090103~cochlea morphogenesis	7	0.704935	0.000390264	FZD2, ZEB1, FRZB, PTK7, WNT5A, GRHL3, SOX9	782	22	16792	6.83236	0.683468	0.060532	0.0599569	3.40864
GOTERM_BP_DIRECT	GO:0060070~canonical Wnt signaling pathway	13	1.30916	0.000436974	FZD3, FZD2, FZD5, EGF, CHD8, LEF1, WNT5A, WNT8A, FZD8, MED12, SFRP1, FGF8, PTK7	782	83	16792	3.36326	0.72419	0.0643882	0.0637764	3.35954
GOTERM_BP_DIRECT	GO:0007416~synapse assembly	11	1.10775	0.000467865	KIRREL3, PCDHB2, FZD5, FLRT3, WNT5A, NRXN3, NRG1, PCDHB10, SHANK3, SDK2, ADGRL3	782	61	16792	3.87221	0.7482	0.0656571	0.0650333	3.32988
GOTERM_BP_DIRECT	GO:0018108~peptidyl-tyrosine phosphorylation	18	1.81269	0.000772414	PDGFRB, STAT5B, EPHA4, EPHA7, PKDCC, SRC, EGF, INSR, NRG1, FGF8, IL3RA, CNTRL, ROR2, EPHB2, FGF23, FGFR3, EPHB1, MAP2K6	782	153	16792	2.52625	0.897427	0.0943958	0.093499	3.11215
GOTERM_BP_DIRECT	GO:0022407~regulation of cell-cell adhesion	5	0.503525	0.000778587	EPHA7, SRC, LEF1, EFNA5, CELSR2	782	10	16792	10.7366	0.899278	0.0943958	0.093499	3.10869
GOTERM_BP_DIRECT	GO:0050919~negative chemotaxis	8	0.805639	0.000819798	SEMA6B, SEMA5B, NRP2, EPHA7, FLRT3, SEMA6D, EFNA5, PLXNA3	782	34	16792	5.0525	0.910805	0.0943958	0.093499	3.08629
GOTERM_BP_DIRECT	GO:0002181~cytoplasmic translation	7	0.704935	0.000822132	RPL31, RPL22, RPL15, RPL29, RPL9, RPL6, RPL7	782	25	16792	6.01248	0.911417	0.0943958	0.093499	3.08506
GOTERM_BP_DIRECT	GO:0035567~non-canonical Wnt signaling pathway	6	0.60423	0.00083281	FZD3, FZD2, FZD5, FRZB, WNT5A, FZD8	782	17	16792	7.57876	0.914164	0.0943958	0.093499	3.07945
GOTERM_BP_DIRECT	GO:0007399~nervous system development	27	2.71903	0.000935806	NOTCH2, CNTFR, MSI1, PTN, EFNA5, PCDH18, ROBO1, OPHN1, FUT9, ENC1, GNG8, PCDHA3, EPHB2, SRGAP2B, HES4, LGI1, ADGRV1, APLP1, LSAMP, NRG1, FOS, MYT1, ZEB2, PCDHB2, FEZ1, KCNQ2, MAB21L2	782	287	16792	2.02012	0.936652	0.0950899	0.0941864	3.02881
GOTERM_BP_DIRECT	GO:0045944~positive regulation of transcription from RNA polymerase II promoter	68	6.84794	0.00101169	TOP2A, CHD8, HMGB2, ARID4B, HIF3A, IKZF2, GLI3, SOX2, PAGR1, MED12, SIX6, SOX1, SALL1, CREB3L3, SALL4, SIX3, ZIC1, SOX9, SOX6, CDK5RAP3, CDON, WNT5A, RFX3, SOX11, NRG1, PAX6, FOS, POU3F1, RGMA, NPAS4, PYGO1, KAT2B, ZEB2, ZEB1, LMX1A, MTF2, PHIP, PRKD1, HDAC5, NOTCH3, DLX3, PLAG1, LEF1, CRX, DLL1, RXRB, PLAGL1, HSF2, OTX2, OTX1, IGBP1, EGR1, STAT5B, EGR2, FZD5, ESRRB, FZD8, GRHL3, ARID3C, BMP5, NF…	782	981	16792	1.48845	0.949357	0.0950899	0.0941864	2.99495
GOTERM_BP_DIRECT	GO:0030534~adult behavior	7	0.704935	0.00102717	CNTNAP2, SLITRK1, NRXN3, SLITRK5, SHANK3, PCDH17, SHANK1	782	26	16792	5.78123	0.951619	0.0950899	0.0941864
GOTERM_BP_DIRECT	GO:0006027~glycosaminoglycan catabolic process	7	0.704935	0.00102717	HGSNAT, HPSE2, IDUA, SDC2, GPC3, GPC2, HSPG2	782	26	16792	5.78123	0.951619	0.0950899	0.0941864
GOTERM_BP_DIRECT	GO:0045840~positive regulation of mitotic nuclear division	7	0.704935	0.00102717	PDGFRB, FGF8, EDN3, EGF, INSR, IGF2, PHIP	782	26	16792	5.78123	0.951619	0.0950899	0.0941864
GOTERM_BP_DIRECT	GO:0045665~negative regulation of neuron differentiation	10	1.00705	0.00103253	SOX2, SOX3, NOTCH3, LMX1A, IRX3, SIX3, ID4, PAX6, DLL1, GLI3	782	56	16792	3.83449	0.952377	0.0950899	0.0941864
GOTERM_BP_DIRECT	GO:0030900~forebrain development	9	0.906344	0.0011457	SOX2, NOTCH3, DRAXIN, SRC, OTX2, NR2F2, SSTR2, POU3F1, SSTR3	782	46	16792	4.20127	0.965896	0.102315	0.101343
GOTERM_BP_DIRECT	GO:0032332~positive regulation of chondrocyte differentiation	6	0.60423	0.00144837	PKDCC, ZBTB16, SOX9, SOX6, GLI3, SOX5	782	19	16792	6.78099	0.986038	0.12554	0.124347
GOTERM_BP_DIRECT	GO:0060997~dendritic spine morphogenesis	5	0.503525	0.0017032	EPHB2, PAK3, SHANK3, EPHB1, SHANK1	782	12	16792	8.94714	0.993419	0.139426	0.138102
GOTERM_BP_DIRECT	GO:0090179~planar cell polarity pathway involved in neural tube closure	5	0.503525	0.0017032	SFRP1, FZD2, PTK7, WNT5A, GRHL3	782	12	16792	8.94714	0.993419	0.139426	0.138102
GOTERM_BP_DIRECT	GO:0008285~negative regulation of cell proliferation	33	3.32326	0.00178312	MEG3, NOTCH2, COL18A1, BTG2, CDKN1B, BTG1, CHD5, PTPRJ, DLL1, GLI3, ADGRG1, FRZB, TP53INP1, ZNF503, ARID2, TP53I11, FEZF1, HIST1H2AC, BCHE, FZD5, TESC, ZBTB16, IGFBP3, SSTR2, SSTR3, BMP5, KAT2B, SFRP1, RIPPLY3, ZEB1, PEMT, ROR2, MXD4	782	396	16792	1.78943	0.994802	0.142023	0.140674
GOTERM_BP_DIRECT	GO:0010976~positive regulation of neuron projection development	12	1.20846	0.00274217	TENM3, PTK7, FEZ1, SERPINF1, DPYSL3, WNT5A, ENC1, DMD, PRKD1, PTN, CAMK1, RGMA	782	89	16792	2.89526	0.999694	0.212663	0.210642
GOTERM_BP_DIRECT	GO:0002315~marginal zone B cell differentiation	4	0.40282	0.00304715	LFNG, NOTCH2, MFNG, DLL1	782	7	16792	12.2704	0.999876	0.224499	0.222366
GOTERM_BP_DIRECT	GO:0021798~forebrain dorsal/ventral pattern formation	4	0.40282	0.00304715	FGF8, SIX3, PAX6, GLI3	782	7	16792	12.2704	0.999876	0.224499	0.222366
GOTERM_BP_DIRECT	GO:0070588~calcium ion transmembrane transport	14	1.40987	0.00357883	CACFD1, CACNA1B, CACNA2D2, ATP2B1, CACNA2D4, CACNA1E, CACNA1H, CACNA1G, CACNG7, ASPH, IL1RAPL1, DENND5A, TRPM3, TRPM4	782	119	16792	2.52625	0.999974	0.254561	0.252142
GOTERM_BP_DIRECT	GO:0045892~negative regulation of transcription, DNA-templated	38	3.82679	0.00362794	MEG3, L3MBTL1, ZNF154, HDAC5, CDKN1B, SRC, CHD8, LEF1, HMGB2, PBXIP1, GLI3, FOXS1, DACH1, SALL1, MECOM, BCL7A, ZIC2, SIX3, PRDM16, ZNF280C, SOX9, FEZF1, ATF7IP, HEXIM1, RING1, ZBTB16, WNT5A, RFX3, NRG1, NR2F2, SFRP1, ZEB1, ZNF219, ID4, DEPDC1, PDCD4, CRY1, LGR4	782	499	16792	1.63523	0.999978	0.254561	0.252142
GOTERM_BP_DIRECT	GO:0090090~negative regulation of canonical Wnt signaling pathway	17	1.71198	0.00389381	APC2, INVS, EGR1, DRAXIN, WNT5B, CHD8, LEF1, WNT5A, GLI3, SOX2, SFRP1, LATS2, CDH2, FRZB, GPC3, SOX9, ROR2	782	163	16792	2.23953	0.99999	0.266862	0.264326
GOTERM_BP_DIRECT	GO:0061337~cardiac conduction	8	0.805639	0.00444175	KCNJ4, SPTBN4, CACNG7, KCNIP2, AKAP9, CACNA2D2, CACNA2D4, TRPM4	782	45	16792	3.81745	0.999998	0.289028	0.286282
GOTERM_BP_DIRECT	GO:0030336~negative regulation of cell migration	12	1.20846	0.00456343	BST2, TCAF1, SFRP1, DACH1, TP53INP1, DPYSL3, PTPRJ, PTN, SRGAP3, ARID2, SCAI, ROBO1	782	95	16792	2.7124	0.999999	0.289028	0.286282
GOTERM_BP_DIRECT	GO:0007612~learning	9	0.906344	0.00463399	NPAS4, BCHE, CNTNAP2, TH, NRXN3, PTN, EPHB2, SLC6A1, SHANK3	782	57	16792	3.3905	0.999999	0.289028	0.286282
GOTERM_BP_DIRECT	GO:0001501~skeletal system development	15	1.51057	0.0046914	PKDCC, WFIKKN1, NCAN, ZBTB16, IGF2, SOX11, PRELP, BMP5, COL2A1, FRZB, CDH11, SOX9, COL9A2, FGFR3, FBN1	782	137	16792	2.35107	0.999999	0.289028	0.286282
GOTERM_BP_DIRECT	GO:0071305~cellular response to vitamin D	4	0.40282	0.00470761	SFRP1, PTN, ATP2B1, FGF23	782	8	16792	10.7366	0.999999	0.289028	0.286282
GOTERM_BP_DIRECT	GO:0061036~positive regulation of cartilage development	5	0.503525	0.00539775	ZBTB16, WNT5A, SOX9, SOX6, SOX5	782	16	16792	6.71036	1	0.318143	0.315121
GOTERM_BP_DIRECT	GO:0048593~camera-type eye morphogenesis	5	0.503525	0.00539775	TENM3, RING1, EPHB2, EPHB1, GLI3	782	16	16792	6.71036	1	0.318143	0.315121
GOTERM_BP_DIRECT	GO:0051216~cartilage development	9	0.906344	0.005734	FBXW4, COL2A1, ZEB1, ZBTB16, WNT5A, CHI3L1, SOX9, SOX6, BMP5	782	59	16792	3.27556	1	0.331335	0.328187
GOTERM_BP_DIRECT	GO:0035025~positive regulation of Rho protein signal transduction	6	0.60423	0.00625852	PDGFRB, ADGRG1, MCF2L, LPAR1, GPR20, ROBO1	782	26	16792	4.95534	1	0.352551	0.349201
GOTERM_BP_DIRECT	GO:0016055~Wnt signaling pathway	18	1.81269	0.00646257	FBXW4, TLE4, APC2, INVS, DRAXIN, WNT5B, CTNNBIP1, LEF1, WNT5A, WNT8A, CELSR2, CXXC4, PYGO1, PPM1A, GRK5, FRZB, RSPO3, FERMT2	782	187	16792	2.06693	1	0.352551	0.349201
GOTERM_BP_DIRECT	GO:0048013~ephrin receptor signaling pathway	11	1.10775	0.00649595	EFNB1, EPHA4, EPHA7, EFNA2, SRC, SDC2, EPHB2, PAK3, EFNA5, EPHB1, DNM1	782	86	16792	2.74657	1	0.352551	0.349201
GOTERM_BP_DIRECT	GO:0048813~dendrite morphogenesis	7	0.704935	0.00671993	PREX2, MAP2, SDC2, SLITRK5, MAP6, CTNNA2, CELSR2	782	37	16792	4.06249	1	0.352551	0.349201
GOTERM_BP_DIRECT	GO:0021542~dentate gyrus development	5	0.503525	0.00680235	ATAT1, EMX2, BTG2, LMX1A, LEF1	782	17	16792	6.31563	1	0.352551	0.349201
GOTERM_BP_DIRECT	GO:2001223~negative regulation of neuron migration	4	0.40282	0.00681893	GPR173, ADGRG1, NRG1, SRGAP2	782	9	16792	9.54362	1	0.352551	0.349201
GOTERM_BP_DIRECT	GO:0007389~pattern specification process	6	0.60423	0.00866193	APC2, ZEB1, MFNG, ZIC1, GRHL3, BMP5	782	28	16792	4.60139	1	0.432656	0.428545
GOTERM_BP_DIRECT	GO:0016339~calcium-dependent cell-cell adhesion via plasma membrane cell adhesion molecules	6	0.60423	0.00866193	ARVCF, PCDHB2, CDH2, PCDHGB4, CDH23, PCDHB10	782	28	16792	4.60139	1	0.432656	0.428545
GOTERM_BP_DIRECT	GO:0007605~sensory perception of sound	14	1.40987	0.00907151	SPTBN4, CDKN1B, PGAP1, ADGRV1, SOBP, COCH, DNM1, COL2A1, TH, LRIG1, CDH23, OTOG, OTOF, ASIC2	782	133	16792	2.26033	1	0.445562	0.441329
GOTERM_BP_DIRECT	GO:0042472~inner ear morphogenesis	8	0.805639	0.00990123	FZD3, COL2A1, ZIC1, ITGA8, OTX1, ROR2, EPHB2, SOBP	782	52	16792	3.30356	1	0.478343	0.473798
GOTERM_BP_DIRECT	GO:0010881~regulation of cardiac muscle contraction by regulation of the release of sequestered calcium ion	5	0.503525	0.0102904	ASPH, HRC, DMD, ATP1A2, ANK2	782	19	16792	5.65083	1	0.481363	0.476789
GOTERM_BP_DIRECT	GO:0008589~regulation of smoothened signaling pathway	5	0.503525	0.0102904	IFT140, PTCH1, ZIC1, GAS1, OTX2	782	19	16792	5.65083	1	0.481363	0.476789
GOTERM_BP_DIRECT	GO:0006351~transcription, DNA-templated	113	11.3797	0.0106734	ZSCAN9, ARID4B, ZBTB22, IKZF2, SOX21, SOX3, SALL1, CPNE1, SOX6, ARID2, ZNF445, TLE4, ZNF680, ZBTB37, RFX3, POU3F1, MYT1, EEF1A1, ZNF542P, ZNF718, LMX1A, ZNF316, ZSCAN23, ZNF711, BCORL1, ZNF793, KMT2E, ZNF276, L3MBTL1, ZNF154, TSHZ2, BAZ2B, ZBTB5, PRDM10, SEC14L2, ZKSCAN8, PRDM16, ZNF546, ARGLU1, ZKSCAN1, SCAI, MAP2K6, HEXIM1, EGR2, EGR3, EGR4, ZBTB16, ESRRB, NR2F2, ZFHX4, MOV10, LHX2, ID4, GTF2IR…	782	1955	16792	1.24116	1	0.491475	0.486806
GOTERM_BP_DIRECT	GO:0001654~eye development	6	0.60423	0.0116371	SOX2, SIX6, SMOC1, SIX3, MAB21L2, PAX6	782	30	16792	4.29463	1	0.52761	0.522597
GOTERM_BP_DIRECT	GO:2000741~positive regulation of mesenchymal stem cell differentiation	3	0.302115	0.0121754	SOX9, SOX6, SOX5	782	4	16792	16.1049	1	0.533601	0.528531
GOTERM_BP_DIRECT	GO:1901798~positive regulation of signal transduction by p53 class mediator	3	0.302115	0.0121754	HEXIM1, CHD5, CDK5RAP3	782	4	16792	16.1049	1	0.533601	0.528531
GOTERM_BP_DIRECT	GO:0001658~branching involved in ureteric bud morphogenesis	7	0.704935	0.0124691	SALL1, FGF8, PTCH1, CTNNBIP1, GPC3, SOX9, GLI3	782	42	16792	3.57886	1	0.533601	0.528531
GOTERM_BP_DIRECT	GO:0035108~limb morphogenesis	4	0.40282	0.0124935	PKDCC, IFT140, PTCH1, GLI3	782	11	16792	7.80842	1	0.533601	0.528531
GOTERM_BP_DIRECT	GO:0006355~regulation of transcription, DNA-templated	89	8.96274	0.014071	BTG1, ZSCAN9, HMGB2, CHD5, ARID4B, ZBTB22, HIF3A, CHD2, SOX21, CELSR2, RPL6, SOX2, SOX1, MECOM, SALL4, CPNE1, SOX6, ARID2, ZNF445, ZNF521, PKNOX2, SOX5, EMX2, ZNF680, ZBTB37, RFX3, PAX6, MYT1, EEF1A1, ZNF542P, MN1, ZNF718, ZNF514, ZNF316, ZSCAN23, ZNF711, ZNF117, BCORL1, ZNF236, ZNF793, ZNF276, L3MBTL1, NOTCH2, ZNF154, DLX3, IGSF1, CRX, BAZ2B, ZBTB5, PRDM10, PHF21B, RXRB, TP53INP1, ZKSCAN8, PRDM1…	782	1504	16792	1.27068	1	0.592388	0.586759
GOTERM_BP_DIRECT	GO:0007224~smoothened signaling pathway	9	0.906344	0.0144376	HHAT, PTCH1, BOC, GPC2, IFT27, PAX6, ROR2, GLI3, CDON	782	69	16792	2.80085	1	0.596011	0.590348
GOTERM_BP_DIRECT	GO:0050680~negative regulation of epithelial cell proliferation	8	0.805639	0.0146415	SOX2, SFRP1, PTCH1, WNT5A, GPC3, PAX6, PTN, SOX9	782	56	16792	3.06759	1	0.596011	0.590348
GOTERM_BP_DIRECT	GO:0000027~ribosomal large subunit assembly	5	0.503525	0.0147638	RPL5, RPL3, RPL10, RPL11, RPL6	782	21	16792	5.11265	1	0.596011	0.590348
GOTERM_BP_DIRECT	GO:0003007~heart morphogenesis	6	0.60423	0.0152397	ASXL1, COL2A1, COL5A1, TH, INSR, PTCH1	782	32	16792	4.02621	1	0.606912	0.601145
GOTERM_BP_DIRECT	GO:0007420~brain development	17	1.71198	0.0160218	CNTNAP2, EGR2, EPHA7, CADM1, CHD8, PTCH1, ATP2B1, PCDH18, ADGRG1, BCL2L11, ZIC2, SIX3, ZIC1, ITGA8, SLC38A3, MDGA1, CDK5RAP3	782	190	16792	1.92128	1	0.61582	0.609969
GOTERM_BP_DIRECT	GO:0048596~embryonic camera-type eye morphogenesis	4	0.40282	0.0160903	ZEB1, TH, FZD5, PAX6	782	12	16792	7.15772	1	0.61582	0.609969
GOTERM_BP_DIRECT	GO:0021846~cell proliferation in forebrain	4	0.40282	0.0160903	EMX2, FGF8, SIX3, LHX5	782	12	16792	7.15772	1	0.61582	0.609969
GOTERM_BP_DIRECT	GO:0007229~integrin-mediated signaling pathway	11	1.10775	0.0167391	FUT8, COL16A1, SRC, ADAM12, ADAM23, ITGA2B, ITGA8, ADAM11, PRKD1, DOCK1, FERMT2	782	99	16792	2.38591	1	0.632438	0.626429
GOTERM_BP_DIRECT	GO:0007268~chemical synaptic transmission	20	2.0141	0.0171955	SYT5, OPRD1, PTPRS, KCNIP2, CACNA1B, SSTR2, SLC6A1, SSTR3, CACNA1E, PCDHB10, CACNA1G, GJC1, PTPRD, PCDHB2, NOVA1, KCNQ2, AKAP9, SLITRK5, AMPH, ASIC2	782	240	16792	1.78943	1	0.63289	0.626877
GOTERM_BP_DIRECT	GO:0071363~cellular response to growth factor stimulus	7	0.704935	0.0172256	OPRD1, STAT5B, SFRP1, TH, FEZ1, INSR, RACK1	782	45	16792	3.34027	1	0.63289	0.626877
GOTERM_BP_DIRECT	GO:0045736~negative regulation of cyclin-dependent protein serine/threonine kinase activity	5	0.503525	0.0173953	HEXIM1, KAT2B, CDKN1B, LATS2, NR2F2	782	22	16792	4.88026	1	0.63289	0.626877
GOTERM_BP_DIRECT	GO:0021631~optic nerve morphogenesis	3	0.302115	0.0196696	EPHB2, EPHB1, GLI3	782	5	16792	12.8839	1	0.690074	0.683518
GOTERM_BP_DIRECT	GO:0072201~negative regulation of mesenchymal cell proliferation	3	0.302115	0.0196696	WNT5A, CTNNBIP1, PTN	782	5	16792	12.8839	1	0.690074	0.683518
GOTERM_BP_DIRECT	GO:0071504~cellular response to heparin	3	0.302115	0.0196696	EGR1, SFRP1, SOX9	782	5	16792	12.8839	1	0.690074	0.683518
GOTERM_BP_DIRECT	GO:2000573~positive regulation of DNA biosynthetic process	4	0.40282	0.0202063	PDGFRB, DDX39B, SRC, PAK3	782	13	16792	6.60712	1	0.692419	0.68584
GOTERM_BP_DIRECT	GO:0048747~muscle fiber development	4	0.40282	0.0202063	WFIKKN1, LEF1, CACNA2D2, DMD	782	13	16792	6.60712	1	0.692419	0.68584
GOTERM_BP_DIRECT	GO:0051056~regulation of small GTPase mediated signal transduction	13	1.30916	0.022375	FAM13B, RHOF, SIPA1L2, ARHGAP15, ARHGAP36, ARHGEF9, OPHN1, MCF2L, ARHGEF4, RHOU, SRGAP3, SRGAP2, GARNL3	782	134	16792	2.08322	1	0.757921	0.75072
GOTERM_BP_DIRECT	GO:0035176~social behavior	7	0.704935	0.0230999	NPAS4, CNTNAP2, TH, NRXN3, GNG8, SHANK3, SHANK1	782	48	16792	3.1315	1	0.769109	0.761802
GOTERM_BP_DIRECT	GO:0051602~response to electrical stimulus	5	0.503525	0.0234882	BTG2, FZD3, TH, SRC, AKAP9	782	24	16792	4.47357	1	0.769109	0.761802
GOTERM_BP_DIRECT	GO:0051149~positive regulation of muscle cell differentiation	5	0.503525	0.0234882	CDH2, BOC, CAMK1, CTNNA2, CDON	782	24	16792	4.47357	1	0.769109	0.761802
GOTERM_BP_DIRECT	GO:0001764~neuron migration	11	1.10775	0.0242491	KIRREL3, FZD3, SOX1, UNK, NDE1, NAV1, PAX6, NR2F2, MDGA1, FEZF1, ADGRL3	782	105	16792	2.24957	1	0.772956	0.765612
GOTERM_BP_DIRECT	GO:0060021~palate development	9	0.906344	0.0245879	COL2A1, PKDCC, WFIKKN1, WNT5A, PRDM16, LEF1, WNT8A, EPHB2, GLI3	782	76	16792	2.54287	1	0.772956	0.765612
GOTERM_BP_DIRECT	GO:0030509~BMP signaling pathway	9	0.906344	0.0245879	EGR1, ZFYVE16, FGF8, LEF1, ROR2, ZCCHC18, RGMB, RGMA, BMP5	782	76	16792	2.54287	1	0.772956	0.765612
GOTERM_BP_DIRECT	GO:0071625~vocalization behavior	4	0.40282	0.0248452	CNTNAP2, NRXN3, SHANK3, SHANK1	782	14	16792	6.13518	1	0.772956	0.765612
GOTERM_BP_DIRECT	GO:0071560~cellular response to transforming growth factor beta stimulus	7	0.704935	0.0253233	PPM1A, SFRP1, WNT5A, SOX9, SOX6, SOX5, FBN1	782	49	16792	3.06759	1	0.772956	0.765612
GOTERM_BP_DIRECT	GO:0032355~response to estradiol	10	1.00705	0.0255083	PDGFRB, STAT5B, CD4, CDKN1B, TH, PTCH1, NR2F2, PTN, SLC6A1, TFPI	782	91	16792	2.35969	1	0.772956	0.765612
GOTERM_BP_DIRECT	GO:0007601~visual perception	17	1.71198	0.0256815	COL18A1, ADGRV1, GUCA1B, CRX, CRYBA4, PAX6, RLBP1, GJC1, SIX6, COL2A1, TH, MYO3B, ZIC2, SIX3, CDH23, TGFBI, RGR	782	201	16792	1.81614	1	0.772956	0.765612
GOTERM_BP_DIRECT	GO:0048015~phosphatidylinositol-mediated signaling	11	1.10775	0.025704	PDGFRB, MOV10, FGF8, AGO4, EGF, NRG1, PLCH1, RICTOR, FGFR3, FGF23, TNRC6B	782	106	16792	2.22835	1	0.772956	0.765612
GOTERM_BP_DIRECT	GO:0001578~microtubule bundle formation	5	0.503525	0.0269617	TTLL6, CAPN6, MAP2, NAV1, KIF20A	782	25	16792	4.29463	1	0.787775	0.780291
GOTERM_BP_DIRECT	GO:0009887~organ morphogenesis	10	1.00705	0.0271543	LFNG, NOTCH2, COL18A1, SIX6, TH, PTCH1, APLP1, COL9A1, CRX, PAX6	782	92	16792	2.33404	1	0.787775	0.780291
GOTERM_BP_DIRECT	GO:0034332~adherens junction organization	6	0.60423	0.0272998	CDH4, CDH2, CADM1, SRC, CDH10, CDH11	782	37	16792	3.48213	1	0.787775	0.780291
GOTERM_BP_DIRECT	GO:0021549~cerebellum development	6	0.60423	0.0272998	KCNC1, LMX1A, LPAR1, PTN, SSTR2, SSTR3	782	37	16792	3.48213	1	0.787775	0.780291
GOTERM_BP_DIRECT	GO:0007157~heterophilic cell-cell adhesion via plasma membrane cell adhesion molecules	7	0.704935	0.0276849	PTPRD, CDH4, CADM4, TENM3, CDH2, CADM1, IL1RAPL1	782	50	16792	3.00624	1	0.787775	0.780291
GOTERM_BP_DIRECT	GO:0030574~collagen catabolic process	8	0.805639	0.028591	COL18A1, COL26A1, COL15A1, COL2A1, COL5A1, COL4A4, COL4A6, COL4A5	782	64	16792	2.68414	1	0.787775	0.780291
GOTERM_BP_DIRECT	GO:2000271~positive regulation of fibroblast apoptotic process	3	0.302115	0.0286026	SFRP1, BCL2L11, BTG1	782	6	16792	10.7366	1	0.787775	0.780291
GOTERM_BP_DIRECT	GO:1901018~positive regulation of potassium ion transmembrane transporter activity	3	0.302115	0.0286026	AKAP9, ANK2, ATP1B2	782	6	16792	10.7366	1	0.787775	0.780291
GOTERM_BP_DIRECT	GO:2000052~positive regulation of non-canonical Wnt signaling pathway	3	0.302115	0.0286026	SFRP1, WNT5A, RSPO3	782	6	16792	10.7366	1	0.787775	0.780291
GOTERM_BP_DIRECT	GO:0072661~protein targeting to plasma membrane	5	0.503525	0.0307259	KCNB1, TESC, PTCH1, PALM, ANK2	782	26	16792	4.12945	1	0.823176	0.815355
GOTERM_BP_DIRECT	GO:0048843~negative regulation of axon extension involved in axon guidance	5	0.503525	0.0307259	SEMA6B, SEMA5B, SEMA6D, WNT5A, PLXNA3	782	26	16792	4.12945	1	0.823176	0.815355
GOTERM_BP_DIRECT	GO:0032148~activation of protein kinase B activity	5	0.503525	0.0307259	SRC, INSR, WNT5A, NRG1, ADRA2B	782	26	16792	4.12945	1	0.823176	0.815355
GOTERM_BP_DIRECT	GO:0009952~anterior/posterior pattern specification	9	0.906344	0.0322204	EMX2, BTG2, RING1, ZBTB16, CTNNBIP1, NR2F2, OTX1, GLI3, CDON	782	80	16792	2.41573	1	0.855438	0.84731
GOTERM_BP_DIRECT	GO:0008344~adult locomotory behavior	7	0.704935	0.0328333	PREX2, OPRD1, EPS8, OTOG, SEZ6, ATP1A2, DNM1	782	52	16792	2.89062	1	0.863927	0.855718
GOTERM_BP_DIRECT	GO:0001756~somitogenesis	6	0.60423	0.0334432	LFNG, CRB2, WNT5A, LEF1, ROR2, DLL1	782	39	16792	3.30356	1	0.872188	0.863901
GOTERM_BP_DIRECT	GO:0034765~regulation of ion transmembrane transport	11	1.10775	0.0339257	KCNJ4, KCNB1, KCNC3, KCNQ2, CACNA1B, CACNA2D2, CACNA2D4, ASIC2, CACNA1E, CACNA1H, CACNA1G	782	111	16792	2.12797	1	0.876139	0.867815
GOTERM_BP_DIRECT	GO:0043410~positive regulation of MAPK cascade	9	0.906344	0.0343552	SOX2, C1QTNF1, CDH2, INSR, IGFBP3, IGF2, LPAR1, FGFR3, CDON	782	81	16792	2.38591	1	0.876139	0.867815
GOTERM_BP_DIRECT	GO:0033077~T cell differentiation in thymus	5	0.503525	0.0347839	STAT5B, FZD5, RPS6, FZD8, GLI3	782	27	16792	3.97651	1	0.876139	0.867815
GOTERM_BP_DIRECT	GO:0001656~metanephros development	5	0.503525	0.0347839	FGF8, IRX3, ITGA8, GLI3, FBN1	782	27	16792	3.97651	1	0.876139	0.867815
GOTERM_BP_DIRECT	GO:0043547~positive regulation of GTPase activity	37	3.72608	0.0355464	SPTBN4, FAM13B, DENND1A, ARHGEF10L, SIPA1L2, ARHGAP15, ARHGAP36, PREX2, PREX1, FGF8, PSD2, OPHN1, MCF2L, RACK1, DENND5A, SRGAP3, SRGAP2, FGF23, GARNL3, PDGFRB, EGF, ARHGEF38, NRG1, GRHL3, AGAP9, SFRP1, ARHGEF9, AKAP9, IL3RA, DEPDC1, ARHGEF4, AMPH, RGS12, DENND6A, RGL1, DOCK1, FGFR3	782	565	16792	1.40621	1	0.876365	0.868039
GOTERM_BP_DIRECT	GO:0001736~establishment of planar polarity	4	0.40282	0.035685	FZD3, PTK7, WNT5A, GRHL3	782	16	16792	5.36829	1	0.876365	0.868039
GOTERM_BP_DIRECT	GO:0048566~embryonic digestive tract development	4	0.40282	0.035685	PKDCC, SALL1, GLI3, ADA	782	16	16792	5.36829	1	0.876365	0.868039
GOTERM_BP_DIRECT	GO:0030326~embryonic limb morphogenesis	6	0.60423	0.0368115	FBXW4, FBN2, PTCH1, SALL4, LEF1, SP8	782	40	16792	3.22097	1	0.886952	0.878525
GOTERM_BP_DIRECT	GO:0048066~developmental pigmentation	3	0.302115	0.0388248	PMEL, ZEB2, BCL2L11	782	7	16792	9.20278	1	0.886952	0.878525
GOTERM_BP_DIRECT	GO:0021796~cerebral cortex regionalization	3	0.302115	0.0388248	EMX2, ADGRG1, PAX6	782	7	16792	9.20278	1	0.886952	0.878525
GOTERM_BP_DIRECT	GO:0030854~positive regulation of granulocyte differentiation	3	0.302115	0.0388248	KMT2E, TESC, LEF1	782	7	16792	9.20278	1	0.886952	0.878525
GOTERM_BP_DIRECT	GO:0030916~otic vesicle formation	3	0.302115	0.0388248	FGF8, SOX9, CEP290	782	7	16792	9.20278	1	0.886952	0.878525
GOTERM_BP_DIRECT	GO:0060563~neuroepithelial cell differentiation	3	0.302115	0.0388248	FGF8, CDH2, SOX11	782	7	16792	9.20278	1	0.886952	0.878525
GOTERM_BP_DIRECT	GO:0033135~regulation of peptidyl-serine phosphorylation	3	0.302115	0.0388248	SPTBN4, HRC, RICTOR	782	7	16792	9.20278	1	0.886952	0.878525
GOTERM_BP_DIRECT	GO:0060831~smoothened signaling pathway involved in dorsal/ventral neural tube patterning	3	0.302115	0.0388248	TBC1D32, PTCH1, GLI3	782	7	16792	9.20278	1	0.886952	0.878525
GOTERM_BP_DIRECT	GO:0060074~synapse maturation	3	0.302115	0.0388248	PALM, SEZ6, SHANK1	782	7	16792	9.20278	1	0.886952	0.878525
GOTERM_BP_DIRECT	GO:0021983~pituitary gland development	5	0.503525	0.0391376	SOX2, SOX3, SALL1, SIX3, PAX6	782	28	16792	3.83449	1	0.887219	0.87879
GOTERM_BP_DIRECT	GO:0051897~positive regulation of protein kinase B signaling	9	0.906344	0.0413284	C1QTNF1, SRC, INSR, CPNE1, IGF2, CHI3L1, PTPRJ, NRG1, RICTOR	782	84	16792	2.30069	1	0.927844	0.919028
GOTERM_BP_DIRECT	GO:0010460~positive regulation of heart rate	4	0.40282	0.0418742	EDN3, HRC, ADA, TRPM4	782	17	16792	5.0525	1	0.927844	0.919028
GOTERM_BP_DIRECT	GO:0048663~neuron fate commitment	4	0.40282	0.0418742	NOTCH3, PAX6, NRG1, ZNF521	782	17	16792	5.0525	1	0.927844	0.919028
GOTERM_BP_DIRECT	GO:0030203~glycosaminoglycan metabolic process	5	0.503525	0.0437877	NCAN, SDC2, GPC3, GPC2, HSPG2	782	29	16792	3.70227	1	0.963003	0.953853
GOTERM_BP_DIRECT	GO:0006024~glycosaminoglycan biosynthetic process	6	0.60423	0.0441526	PDGFRB, SDC2, GPC3, GPC2, HSPG2, HS6ST2	782	42	16792	3.06759	1	0.963835	0.954677
GOTERM_BP_DIRECT	GO:0042733~embryonic digit morphogenesis	7	0.704935	0.0448971	FBXW4, SALL1, TBC1D32, ZBTB16, WNT5A, ROR2, GLI3	782	56	16792	2.68414	1	0.965778	0.956602
GOTERM_BP_DIRECT	GO:0021766~hippocampus development	7	0.704935	0.0448971	KIRREL3, ID4, DCLK2, LHX5, EZH1, GLI3, PLXNA3	782	56	16792	2.68414	1	0.965778	0.956602
GOTERM_BP_DIRECT	GO:0008284~positive regulation of cell proliferation	31	3.12185	0.0463772	COL18A1, CNTFR, CDKN1B, HPSE2, LEF1, PTN, DLL1, SLC25A27, RPS4X, RPS15A, FGF8, GRK5, S1PR3, SOX9, TRPM4, PDGFRB, RPS9, EGR4, EDN3, EGF, INSR, DHPS, IGF2, SOX11, NRG1, SFRP1, GHRH, MAB21L2, ID4, PHIP, FGFR3	782	466	16792	1.42847	1	0.990389	0.980979
GOTERM_BP_DIRECT	GO:0006325~chromatin organization	6	0.60423	0.0481283	SOX2, L3MBTL1, HDAC5, SOX1, PADI3, HMGB2	782	43	16792	2.99625	1	0.997354	0.987878
GOTERM_BP_DIRECT	GO:0060037~pharyngeal system development	4	0.40282	0.0485633	RIPPLY3, FGF8, PTCH1, BMP5	782	18	16792	4.77181	1	0.997354	0.987878
GOTERM_BP_DIRECT	GO:0045807~positive regulation of endocytosis	4	0.40282	0.0485633	CLIP3, WNT5A, GPC3, DLL1	782	18	16792	4.77181	1	0.997354	0.987878
GOTERM_BP_DIRECT	GO:0001709~cell fate determination	4	0.40282	0.0485633	NOTCH2, PTCH1, PAX6, DLL1	782	18	16792	4.77181	1	0.997354	0.987878
GOTERM_BP_DIRECT	GO:0021510~spinal cord development	5	0.503525	0.0487339	MED12, ZIC1, SOX11, PTN, DLL1	782	30	16792	3.57886	1	0.997354	0.987878
GOTERM_BP_DIRECT	GO:0034504~protein localization to nucleus	5	0.503525	0.0487339	PYGO1, PIKFYVE, ZBTB16, RPL11, SOX9	782	30	16792	3.57886	1	0.997354	0.987878
GOTERM_BP_DIRECT	GO:0021952~central nervous system projection neuron axonogenesis	3	0.302115	0.0501972	SPTBN4, EPHB2, EPHB1	782	8	16792	8.05243	1	1	0.990835
GOTERM_BP_DIRECT	GO:0017148~negative regulation of translation	7	0.704935	0.0518404	TIA1, BTG2, ENC1, CIRBP, RPS3, RACK1, RPL13A	782	58	16792	2.59159	1	1	0.990835
GOTERM_BP_DIRECT	GO:0060041~retina development in camera-type eye	7	0.704935	0.0518404	LHX2, IFT140, SERPINF1, PAX6, SOX9, DLL1, CLCN2	782	58	16792	2.59159	1	1	0.990835
GOTERM_BP_DIRECT	GO:0007417~central nervous system development	11	1.10775	0.0530418	SOX3, COL2A1, ZEB1, BTD, SRC, NCAN, ZBTB16, ADAM23, PAX6, GRHL3, ASIC2	782	120	16792	1.96837	1	1	0.990835
GOTERM_BP_DIRECT	GO:0007520~myoblast fusion	4	0.40282	0.0557394	FER1L5, ADAM12, CACNA1H, CDON	782	19	16792	4.52066	1	1	0.990835
GOTERM_BP_DIRECT	GO:0043393~regulation of protein binding	4	0.40282	0.0557394	HDAC5, SMARCD3, SRC, CAMK1	782	19	16792	4.52066	1	1	0.990835
GOTERM_BP_DIRECT	GO:0031290~retinal ganglion cell axon guidance	4	0.40282	0.0557394	EPHA7, EPHB2, EFNA5, EPHB1	782	19	16792	4.52066	1	1	0.990835
GOTERM_BP_DIRECT	GO:0000028~ribosomal small subunit assembly	4	0.40282	0.0557394	RPS15, RPS14, RRP7BP, RPS5	782	19	16792	4.52066	1	1	0.990835
GOTERM_BP_DIRECT	GO:0001755~neural crest cell migration	6	0.60423	0.0566941	SEMA6B, SEMA5B, EFNB1, EDN3, SEMA6D, LEF1	782	45	16792	2.86309	1	1	0.990835
GOTERM_BP_DIRECT	GO:0000122~negative regulation of transcription from RNA polymerase II promoter	44	4.43102	0.0570066	HDAC5, NOTCH3, BTG2, CHD8, TSHZ2, LEF1, GLI3, SOX2, RPS14, SOX3, DACH1, SALL1, SALL4, PRDM16, ZNF280C, SOX6, FEZF1, WDTC1, IGBP1, ATF7IP, TLE4, HEXIM1, EGR1, ZBTB16, PTCH1, FST, USP3, FZD8, SOX11, PAX6, NR2F2, GATAD2B, ASXL1, PPM1A, ZEB2, RIPPLY3, ZEB1, ETV3L, NFIC, ZNF219, MTF2, ID4, CRY1, MXD4	782	720	16792	1.31225	1	1	0.990835
GOTERM_BP_DIRECT	GO:0006366~transcription from RNA polymerase II promoter	33	3.32326	0.0574773	DLX3, PLAG1, LEF1, CRX, HIF3A, GLI3, SOX2, SIX6, SOX1, CREB3L3, PLAGL1, SALL4, HSF2, SIX3, ZIC1, OTX2, SOX9, OTX1, SOX5, GTF2I, EGR1, STAT5B, EGR2, SOX11, PAX6, GRHL3, FOS, ARID3C, NFATC4, NPAS4, NFIC, FUBP1, LCORL	782	513	16792	1.38131	1	1	0.990835
GOTERM_BP_DIRECT	GO:0045669~positive regulation of osteoblast differentiation	7	0.704935	0.0594033	FBN2, CTNNBIP1, TMEM119, ID4, SOX11, PRKD1, GLI3	782	60	16792	2.5052	1	1	0.990835
GOTERM_BP_DIRECT	GO:0045595~regulation of cell differentiation	5	0.503525	0.0595086	APC2, PLEKHB1, LTBP4, HMGB2, SIK1	782	32	16792	3.35518	1	1	0.990835
GOTERM_BP_DIRECT	GO:0006357~regulation of transcription from RNA polymerase II promoter	29	2.92044	0.0607184	SMARCD3, ZNF518B, TSHZ2, HMGB2, ZNF518A, ARID4B, HIF3A, CHD2, SOX21, EPM2AIP1, FOXS1, ZNF704, PLAGL1, HSF2, PKNOX2, GTF2I, ABCA2, STAT5B, FOS, NR2F2, ELP4, TARBP1, ZEB1, ETV3L, ID4, GTF2IRD1, KIAA1958, LCORL, BRWD1	782	441	16792	1.41207	1	1	0.990835
GOTERM_BP_DIRECT	GO:0021612~facial nerve structural organization	3	0.302115	0.062591	EGR2, NRP2, PLXNA3	782	9	16792	7.15772	1	1	0.990835
GOTERM_BP_DIRECT	GO:0086009~membrane repolarization	3	0.302115	0.062591	KCNIP2, ATP1A2, ATP1B2	782	9	16792	7.15772	1	1	0.990835
GOTERM_BP_DIRECT	GO:0045198~establishment of epithelial cell apical/basal polarity	3	0.302115	0.062591	PTK7, WNT5A, SYNE4	782	9	16792	7.15772	1	1	0.990835
GOTERM_BP_DIRECT	GO:0002052~positive regulation of neuroblast proliferation	4	0.40282	0.0633878	FZD3, SMARCD3, PAX6, GLI3	782	20	16792	4.29463	1	1	0.990835
GOTERM_BP_DIRECT	GO:0019229~regulation of vasoconstriction	4	0.40282	0.0633878	EDN3, ATP1A2, ASIC2, ADRA2B	782	20	16792	4.29463	1	1	0.990835
GOTERM_BP_DIRECT	GO:0007050~cell cycle arrest	12	1.20846	0.0646102	KMT2E, SOX2, NOTCH2, KAT2B, PPM1A, CDKN1B, STRADA, PLAGL1, TP53INP1, GAS1, PPP2R3B, MAP2K6	782	141	16792	1.8275	1	1	0.990835
GOTERM_BP_DIRECT	GO:0002088~lens development in camera-type eye	5	0.503525	0.0653316	TBC1D32, SIX3, WNT5A, PAX6, CDON	782	33	16792	3.25351	1	1	0.990835
GOTERM_BP_DIRECT	GO:0034220~ion transmembrane transport	16	1.61128	0.0659286	TTYH1, AQP7, ATP1A2, ATP1B2, ATP2B1, CLCN2, NCALD, CLCN7, GJC1, CLCN6, GLRA2, ARHGEF9, SCNN1D, ASPH, FXYD6, ASIC2	782	210	16792	1.63605	1	1	0.990835
GOTERM_BP_DIRECT	GO:0007193~adenylate cyclase-inhibiting G-protein coupled receptor signaling pathway	6	0.60423	0.0660787	OPRD1, APLP1, LPAR1, S1PR3, SSTR2, ADCY7	782	47	16792	2.74125	1	1	0.990835
GOTERM_BP_DIRECT	GO:0050896~response to stimulus	7	0.704935	0.0675892	SCNN1D, MYO3B, CDH23, HMCN2, CRX, TGFBI, RLBP1	782	62	16792	2.42439	1	1	0.990835
GOTERM_BP_DIRECT	GO:0045666~positive regulation of neuron differentiation	8	0.805639	0.0703733	ZEB1, IRX3, CPNE1, SOX11, DMD, ADRA2B, FEZF1, CDON	782	78	16792	2.20237	1	1	0.990835
GOTERM_BP_DIRECT	GO:0046854~phosphatidylinositol phosphorylation	9	0.906344	0.0710736	PDGFRB, PIKFYVE, FGF8, EGF, NRG1, EFR3B, FGFR3, FGF23, IP6K2	782	94	16792	2.05594	1	1	0.990835
GOTERM_BP_DIRECT	GO:0030282~bone mineralization	5	0.503525	0.0714399	PKDCC, GPC3, PTN, FGFR3, LGR4	782	34	16792	3.15782	1	1	0.990835
GOTERM_BP_DIRECT	GO:0045663~positive regulation of myoblast differentiation	4	0.40282	0.0714918	BTG1, IGFBP3, BOC, CDON	782	21	16792	4.09012	1	1	0.990835
GOTERM_BP_DIRECT	GO:0002028~regulation of sodium ion transport	4	0.40282	0.0714918	SPTBN4, NKAIN4, NKAIN3, SIK1	782	21	16792	4.09012	1	1	0.990835
GOTERM_BP_DIRECT	GO:0030879~mammary gland development	4	0.40282	0.0714918	BCL2L11, LEF1, NRG1, SOX9	782	21	16792	4.09012	1	1	0.990835
GOTERM_BP_DIRECT	GO:0051481~negative regulation of cytosolic calcium ion concentration	3	0.302115	0.0758869	HRC, ATP1A2, GTF2I	782	10	16792	6.44194	1	1	0.990835
GOTERM_BP_DIRECT	GO:0060174~limb bud formation	3	0.302115	0.0758869	COL2A1, SOX11, SOX9	782	10	16792	6.44194	1	1	0.990835
GOTERM_BP_DIRECT	GO:0043586~tongue development	3	0.302115	0.0758869	PRDM16, LEF1, GLI3	782	10	16792	6.44194	1	1	0.990835
GOTERM_BP_DIRECT	GO:0061001~regulation of dendritic spine morphogenesis	3	0.302115	0.0758869	EPHA4, PPP1R9A, SHANK3	782	10	16792	6.44194	1	1	0.990835
GOTERM_BP_DIRECT	GO:0048048~embryonic eye morphogenesis	3	0.302115	0.0758869	FBN2, MFAP2, FBN1	782	10	16792	6.44194	1	1	0.990835
GOTERM_BP_DIRECT	GO:0035914~skeletal muscle cell differentiation	6	0.60423	0.0762755	EGR1, EGR2, BTG2, PLAGL1, SOX11, FOS	782	49	16792	2.62936	1	1	0.990835
GOTERM_BP_DIRECT	GO:0071542~dopaminergic neuron differentiation	4	0.40282	0.0800334	SFRP1, FGF8, LMX1A, OTX2	782	22	16792	3.90421	1	1	0.990835
GOTERM_BP_DIRECT	GO:0007507~heart development	14	1.40987	0.0854159	HEXIM1, NRP2, IFT140, PTN, GLI3, NFATC4, ROBO1, MED12, RIPPLY3, SALL1, TH, TBC1D32, FLRT3, FBN1	782	183	16792	1.64275	1	1	0.990835
GOTERM_BP_DIRECT	GO:0007267~cell-cell signaling	18	1.81269	0.0863768	VIPR2, EDN3, GUCA1B, SSTR2, SSTR3, ADRA2B, NUDT3, BST2, EFNB1, ADGRG1, EFNA2, GHRH, FAT1, TMED1, IAPP, FJX1, FGFR3, GAL3ST4	782	254	16792	1.52172	1	1	0.990835
GOTERM_BP_DIRECT	GO:0009880~embryonic pattern specification	4	0.40282	0.0889932	EFNB1, RIPPLY3, PGAP1, ZBTB16	782	23	16792	3.73446	1	1	0.990835
GOTERM_BP_DIRECT	GO:0045662~negative regulation of myoblast differentiation	4	0.40282	0.0889932	CMTM5, SOX9, MBNL3, DLL1	782	23	16792	3.73446	1	1	0.990835
GOTERM_BP_DIRECT	GO:0030857~negative regulation of epithelial cell differentiation	3	0.302115	0.0899743	ZEB1, SOX9, DLL1	782	11	16792	5.85631	1	1	0.990835
GOTERM_BP_DIRECT	GO:0003323~type B pancreatic cell development	3	0.302115	0.0899743	WNT5A, DLL1, BMP5	782	11	16792	5.85631	1	1	0.990835
GOTERM_BP_DIRECT	GO:0046849~bone remodeling	3	0.302115	0.0899743	NOTCH2, EFNA2, LGR4	782	11	16792	5.85631	1	1	0.990835
GOTERM_BP_DIRECT	GO:0032474~otolith morphogenesis	2	0.20141	0.0908599	LRIG1, LRIG3	782	2	16792	21.4731	1	1	0.990835
GOTERM_BP_DIRECT	GO:0060029~convergent extension involved in organogenesis	2	0.20141	0.0908599	FRZB, WNT5A	782	2	16792	21.4731	1	1	0.990835
GOTERM_BP_DIRECT	GO:0030825~positive regulation of cGMP metabolic process	2	0.20141	0.0908599	FZD2, WNT5A	782	2	16792	21.4731	1	1	0.990835
GOTERM_BP_DIRECT	GO:0014016~neuroblast differentiation	2	0.20141	0.0908599	BCHE, SIX3	782	2	16792	21.4731	1	1	0.990835
GOTERM_BP_DIRECT	GO:0072203~cell proliferation involved in metanephros development	2	0.20141	0.0908599	PTCH1, GPC3	782	2	16792	21.4731	1	1	0.990835
GOTERM_BP_DIRECT	GO:0014034~neural crest cell fate commitment	2	0.20141	0.0908599	SFRP1, WNT8A	782	2	16792	21.4731	1	1	0.990835
GOTERM_BP_DIRECT	GO:0014886~transition between slow and fast fiber	2	0.20141	0.0908599	GTF2IRD1, GTF2I	782	2	16792	21.4731	1	1	0.990835
GOTERM_BP_DIRECT	GO:1905053~positive regulation of base-excision repair	2	0.20141	0.0908599	FAM168A, RPS3	782	2	16792	21.4731	1	1	0.990835
GOTERM_BP_DIRECT	GO:1904761~negative regulation of myofibroblast differentiation	2	0.20141	0.0908599	TP53INP1, PDCD4	782	2	16792	21.4731	1	1	0.990835
GOTERM_BP_DIRECT	GO:1903170~negative regulation of calcium ion transmembrane transport	2	0.20141	0.0908599	ATP1A2, CBARP	782	2	16792	21.4731	1	1	0.990835
GOTERM_BP_DIRECT	GO:0021778~oligodendrocyte cell fate specification	2	0.20141	0.0908599	PAX6, SOX6	782	2	16792	21.4731	1	1	0.990835
GOTERM_BP_DIRECT	GO:0031175~neuron projection development	9	0.906344	0.0939038	LGI1, CNTNAP2, BTG2, UNC5A, MAP2, FLRT3, MICALL2, PPP1R9A, FRYL	782	100	16792	1.93258	1	1	0.990835
GOTERM_BP_DIRECT	GO:0016337~single organismal cell-cell adhesion	9	0.906344	0.0980734	ARVCF, ADGRV1, TTYH1, SRC, CDH10, FAT1, ITGA8, SOX9, CTNNA2	782	101	16792	1.91345	1	1	0.990835
GOTERM_BP_DIRECT	GO:0042593~glucose homeostasis	9	0.906344	0.0980734	ERO1B, KCNB1, INSR, PTCH1, RPS6, DHPS, CRY1, PAX6, FBN1	782	101	16792	1.91345	1	1	0.990835
GOTERM_BP_DIRECT	GO:0032456~endocytic recycling	4	0.40282	0.098351	ARL4C, DENND1A, MICALL2, RAB11FIP3	782	24	16792	3.57886	1	1	0.990835
GOTERM_BP_DIRECT	GO:0051924~regulation of calcium ion transport	4	0.40282	0.098351	OPRD1, CACNA1B, ANK2, CACNA2D4	782	24	16792	3.57886	1	1	0.990835
GOTERM_BP_DIRECT	GO:0007422~peripheral nervous system development	4	0.40282	0.098351	EGR2, EGR3, NRG1, ASIC2	782	24	16792	3.57886	1	1	0.990835
GOTERM_BP_DIRECT	GO:0001942~hair follicle development	5	0.503525	0.0986192	FZD3, LHX2, SOX9, SOX21, LGR4	782	38	16792	2.82541	1	1	0.990835
GOTERM_BP_DIRECT	GO:0034446~substrate adhesion-dependent cell spreading	5	0.503525	0.0986192	SRC, MICALL2, ITGA8, SRGAP2, FERMT2	782	38	16792	2.82541	1	1	0.990835

## Sheet: NPC_KO#2_DEG_GO_DOWN
Go terms of up-regulated DEG in CHD8 KO#2 at NPC stage
Category	Term	Count	%	PValue	Genes	List Total	Pop Hits	Pop Total	Fold Enrichment	Bonferroni	Benjamini	FDR
GOTERM_BP_DIRECT	GO:0031018~endocrine pancreas development	10	0.706215	4.87142e-05	IL6, ANXA1, ONECUT1, HNF1B, BAK1, INSM1, IL6R, FOXO1, MNX1, FOXA2	1202	26	16792	5.3731	0.176129	0.116292	0.116117
GOTERM_BP_DIRECT	GO:0007155~cell adhesion	57	4.02542	5.84825e-05	SRPX, TINAGL1, TNFAIP6, LAMC3, TGFB1I1, COL12A1, ITGB2, ICAM3, CIB1, LAMC2, AATF, RND3, ADGRE2, ALCAM, CDH3, ITGAX, SVEP1, SCARF1, EDIL3, POSTN, EGFL6, CD300A, ITGA3, ITGA2, PRKCA, AJAP1, CERCAM, COL6A3, CDH13, CHST4, DSC2, CD44, EPHA3, DDR2, ITGA9, ARF6, LAMA2, THY1, THBS2, GPNMB, PODXL, SPP1, HAS3, IL32, NLGN4X, LAMB3, SORBS1, L1CAM, GRHL2, FERMT1, KITLG, CXCL12, SELL, CNTN1, CD9, CD24, NECTIN3	1202	459	16792	1.73484	0.207523	0.116292	0.116117
GOTERM_BP_DIRECT	GO:0030335~positive regulation of cell migration	29	2.04802	0.000117328	FLT1, SEMA3C, TNFAIP6, SEMA3D, ONECUT1, LAMC2, CIB1, FGF1, GLI1, EGFR, GPNMB, PODXL, FAM110C, STX4, SEMA4A, CARMIL1, TGFB1, SEMA4B, RRAS2, PRKCA, RHOD, F3, ADRA2A, CREB3, CDH13, INSM1, EPHA1, TDGF1, CCL26	1202	184	16792	2.2018	0.372894	0.155538	0.155303
GOTERM_BP_DIRECT	GO:0045786~negative regulation of cell cycle	11	0.776836	0.000197338	CREB3, PLA2G16, TGFB1, BRINP1, CDK6, HPGD, NUPR1, INHA, PTGS2, ETS1, ALOX15B	1202	37	16792	4.15326	0.54383	0.196203	0.195907
GOTERM_BP_DIRECT	GO:0019933~cAMP-mediated signaling	11	0.776836	0.000250817	GHRHR, ADCYAP1R1, ADCY9, PCLO, GAL, ADGRG6, PDE3A, ADM, ADCY2, HTR5A, ADCY5	1202	38	16792	4.04396	0.631246	0.198061	0.197762
GOTERM_BP_DIRECT	GO:0070125~mitochondrial translational elongation	17	1.20056	0.000303561	MRPS16, MRPS35, MRPS23, MRPS12, MRPS34, MRPL16, MRPS18B, MRPL17, MRPL58, MRPL47, MRPL36, MRPL15, MRPL48, MRPS7, MRPL13, MRPL22, MRPL1	1202	85	16792	2.79401	0.70104	0.198061	0.197762
GOTERM_BP_DIRECT	GO:0070126~mitochondrial translational termination	17	1.20056	0.000348611	MRPS16, MRPS35, MRPS23, MRPS12, MRPS34, MRPL16, MRPS18B, MRPL17, MRPL58, MRPL47, MRPL36, MRPL15, MRPL48, MRPS7, MRPL13, MRPL22, MRPL1	1202	86	16792	2.76152	0.750094	0.198061	0.197762
GOTERM_BP_DIRECT	GO:0030168~platelet activation	20	1.41243	0.000496865	VAV3, PRKCH, TRPC6, SYK, ITPR2, PRKCA, ITPR3, DGKZ, ADRA2A, GNA14, PLSCR1, IL6, LCK, P2RY1, PDPN, CD9, PTPN6, PRKCQ, DGKK, PF4	1202	115	16792	2.42957	0.86145	0.20319	0.202884
GOTERM_BP_DIRECT	GO:0045766~positive regulation of angiogenesis	20	1.41243	0.000496865	ECM1, FLT1, ANXA3, ITGB2, GATA6, VASH2, HSPB1, TWIST1, ADM, PRKCA, FGF1, ETS1, F3, RUNX1, PDCL3, LRG1, ADM2, TEK, EPHA1, NODAL	1202	115	16792	2.42957	0.86145	0.20319	0.202884
GOTERM_BP_DIRECT	GO:0002446~neutrophil mediated immunity	6	0.423729	0.000595286	CXCL6, IL6, ACE, WDR1, IL6R, CXCL5	1202	11	16792	7.62003	0.906347	0.20319	0.202884
GOTERM_BP_DIRECT	GO:0051489~regulation of filopodium assembly	6	0.423729	0.000595286	PPP1R16B, TRPM2, GAP43, DMTN, RAB17, ARF6	1202	11	16792	7.62003	0.906347	0.20319	0.202884
GOTERM_BP_DIRECT	GO:0006865~amino acid transport	10	0.706215	0.000613096	SLC7A5, SLC7A6, SLC38A1, MYC, SLC43A1, PDPN, SLC1A4, SLC1A5, SLC7A1, SLC38A5	1202	35	16792	3.99144	0.912755	0.20319	0.202884
GOTERM_BP_DIRECT	GO:0045780~positive regulation of bone resorption	6	0.423729	0.00146942	SYK, SPP1, TNFSF11, TMEM64, PPARGC1B, EGFR	1202	13	16792	6.44772	0.997115	0.425723	0.425081
GOTERM_BP_DIRECT	GO:0072659~protein localization to plasma membrane	13	0.918079	0.00149865	PLEKHF1, ZDHHC23, ZDHHC22, PIGW, SYTL2, CDH1, EPB41L3, P2RY1, MAP7, TNIK, SCN3B, RAMP1, CRB3	1202	63	16792	2.88271	0.997432	0.425723	0.425081
GOTERM_BP_DIRECT	GO:0006418~tRNA aminoacylation for protein translation	10	0.706215	0.00171862	CARS, YARS, NARS, WARS, TARS, GARS, IARS, FARSA, AARS, FARSB	1202	40	16792	3.49251	0.998931	0.455665	0.454977
GOTERM_BP_DIRECT	GO:0050731~positive regulation of peptidyl-tyrosine phosphorylation	15	1.05932	0.00190129	NRP1, TGFB1, SYK, LRRK1, EFNA1, IL6, KITLG, HAX1, EHD4, TEC, CNTN1, HCLS1, IL6R, TDGF1, CD44	1202	82	16792	2.5555	0.999484	0.47259	0.471877
GOTERM_BP_DIRECT	GO:0022617~extracellular matrix disassembly	14	0.988701	0.00267428	PRSS1, LAMB3, LAMC2, MMP10, ADAMTS5, KIF9, CDH1, CTSK, SPP1, TLL1, LCP1, TIMP1, KLKB1, CD44	1202	76	16792	2.57343	0.999976	0.625625	0.624681
GOTERM_BP_DIRECT	GO:0051091~positive regulation of sequence-specific DNA binding transcription factor activity	17	1.20056	0.00314929	DDX58, ANXA3, CEBPG, PPRC1, RNF41, FOSL1, PPP3CA, IL6, TRIM14, TNFSF11, TRIM25, CYTL1, NODAL, TRIM22, PPARGC1B, ARHGEF5, DDR2	1202	105	16792	2.26182	0.999996	0.663124	0.662123
GOTERM_BP_DIRECT	GO:0007169~transmembrane receptor protein tyrosine kinase signaling pathway	16	1.12994	0.00327109	LTK, FLT1, SYK, INSRR, STYK1, CD3EAP, EGFR, TEC, ERBB3, LCK, CD7, RAPGEF1, TEK, MET, PAG1, JAK1	1202	96	16792	2.32834	0.999998	0.663124	0.662123
GOTERM_BP_DIRECT	GO:0001938~positive regulation of endothelial cell proliferation	13	0.918079	0.00333479	PPP1R16B, NRP1, ECM1, CAV2, VASH2, PRKCA, F3, PDCL3, LRG1, CXCL12, CDH13, TEK, CCL26	1202	69	16792	2.63204	0.999998	0.663124	0.662123
GOTERM_BP_DIRECT	GO:0042493~response to drug	36	2.54237	0.00360567	ADCYAP1R1, ABCD3, ABCB1, SEMA3C, GATA6, ATP1A3, SLC1A3, LPL, TGFA, CSAG3, PTGS2, CST3, HSD11B2, CDH3, CDH1, MYC, CASP3, BAK1, VAV3, TGFB1, ANXA1, TRPA1, ACSL1, ITGA3, ITGA2, HNF1B, TERF1, SOD1, FOSL1, IL6, GAL, STAR, LCK, PDE3A, GCLM, ABCG2	1202	304	16792	1.65435	0.999999	0.682846	0.681816
GOTERM_BP_DIRECT	GO:0007165~signal transduction	107	7.5565	0.00495733	SH3GL3, CD83, LY75, NR3C1, FGF1, CXCL14, ANTXR1, ELK3, CRHBP, ARHGAP42, ALCAM, ARHGAP40, TNFRSF8, OSTF1, KIFAP3, SH3GL1, MAP2K3, IL15RA, TLE2, PRKCH, IL4R, CD300A, MAGI2, ANK1, RUNX1, ADCY9, CARD11, CDS1, EPAS1, CHRNA9, ITPR2, NTS, NDRG2, TRHDE, ARHGAP22, ARHGAP20, IRAK1, CYTL1, SFN, RSU1, IGFBP6, PAG1, S100A11, YARS, DTNA, CRADD, BCL11A, TNFSF15, TNFRSF10A, GNG12, NFKB1, NR2F6, RCAN1, CXCL12, GA…	1202	1161	16792	1.28751	1	0.849773	0.848491
GOTERM_BP_DIRECT	GO:0001525~angiogenesis	28	1.9774	0.00503139	NRP1, ECM1, FLT1, EPAS1, TGFA, CIB1, THY1, FGF1, PTGS2, ELK3, ARHGAP22, DLL4, VAV3, SEMA4A, WARS, SYK, ANXA2, CAV1, PRKCA, EFNA1, PDCL3, PTPRB, KLF5, NCL, ADM2, TEK, EPHA1, RAMP1	1202	223	16792	1.75409	1	0.849773	0.848491
GOTERM_BP_DIRECT	GO:0030512~negative regulation of transforming growth factor beta receptor signaling pathway	12	0.847458	0.00532347	TGFB1, RASL11B, CAV2, BAMBI, TGFB1I1, CAV1, CD109, ONECUT1, PMEPA1, LEMD3, SKIL, SMAD7	1202	64	16792	2.61938	1	0.849773	0.848491
GOTERM_BP_DIRECT	GO:1990090~cellular response to nerve growth factor stimulus	8	0.564972	0.00540488	EHD1, MICALL1, MAGI2, RAB35, STMN2, RAPGEF1, CIB1, TAC1	1202	31	16792	3.60517	1	0.849773	0.848491
GOTERM_BP_DIRECT	GO:0030150~protein import into mitochondrial matrix	6	0.423729	0.00555547	TOMM40, GRPEL1, TIMM17A, TIMM23, TIMM21, TOMM40L	1202	17	16792	4.93061	1	0.849773	0.848491
GOTERM_BP_DIRECT	GO:0034134~toll-like receptor 2 signaling pathway	4	0.282486	0.0061938	IRAK1, TNIP2, PIK3AP1, TLR2	1202	6	16792	9.31337	1	0.879741	0.878414
GOTERM_BP_DIRECT	GO:1902533~positive regulation of intracellular signal transduction	4	0.282486	0.0061938	LRRK1, TNFSF11, TEK, FGF1	1202	6	16792	9.31337	1	0.879741	0.878414
GOTERM_BP_DIRECT	GO:0042273~ribosomal large subunit biogenesis	7	0.49435	0.00719511	EBNA1BP2, NOP16, PES1, NIP7, RRS1, ZNF622, NOC2L	1202	25	16792	3.91161	1	0.894156	0.892807
GOTERM_BP_DIRECT	GO:0010628~positive regulation of gene expression	31	2.18927	0.00720015	TWIST1, DLL4, EPB41L4B, TRIM6, CDH3, ERBB3, MYC, LAMP3, TMED2, WNT3, TGFB1, FOXD1, ITGA3, DDX58, CAV1, NOG, RAB27A, SERPINB9, MITF, WNT16, MT3, POU5F1, PLSCR1, IL6, CDK6, STAR, ADM2, CNTN1, EZR, PF4, TLR2	1202	262	16792	1.65294	1	0.894156	0.892807
GOTERM_BP_DIRECT	GO:0045216~cell-cell junction organization	6	0.423729	0.00724581	CLDN6, TGFB1, NLGN4X, CLDN9, MARVELD3, CLDN1	1202	18	16792	4.65668	1	0.894156	0.892807
GOTERM_BP_DIRECT	GO:0050870~positive regulation of T cell activation	6	0.423729	0.00724581	LCK, TNFSF11, PRKCQ, BCL10, THY1, HLA-DPA1	1202	18	16792	4.65668	1	0.894156	0.892807
GOTERM_BP_DIRECT	GO:0051592~response to calcium ion	11	0.776836	0.00753988	PPP3CA, IL6, TRPV6, TNNT2, CAV1, NEDD4, ANXA11, ITPR3, MNAT1, SLC25A12, EGFR	1202	58	16792	2.64949	1	0.894156	0.892807
GOTERM_BP_DIRECT	GO:0006412~translation	30	2.11864	0.00802178	MRPS16, MRPS12, MRPL16, UCP1, MRPL17, TARS, MRPL36, RRBP1, MRPL15, MRPL13, EGFR, MRPL1, ZNF525, SLC25A44, PELO, SLC25A24, RPL39L, WARS, MRPS23, MRPS18B, EIF2AK2, MRPS7, GTF2H3, MRPL22, SLC25A19, SLC25A12, SLC25A4, FARSB, CPEB4, EIF4G1	1202	253	16792	1.65653	1	0.894156	0.892807
GOTERM_BP_DIRECT	GO:0015807~L-amino acid transport	5	0.353107	0.00809394	SLC7A5, SLC7A6, SLC38A1, NAT2, SLC43A1	1202	12	16792	5.82085	1	0.894156	0.892807
GOTERM_BP_DIRECT	GO:0030728~ovulation	5	0.353107	0.00809394	IL4R, HPGD, TNFAIP6, MYC, PTGS2	1202	12	16792	5.82085	1	0.894156	0.892807
GOTERM_BP_DIRECT	GO:0048843~negative regulation of axon extension involved in axon guidance	7	0.49435	0.00879871	SEMA4A, NRP1, SEMA3C, SEMA3D, SEMA3A, SEMA4B, WNT3	1202	26	16792	3.76117	1	0.915103	0.913722
GOTERM_BP_DIRECT	GO:0045599~negative regulation of fat cell differentiation	9	0.635593	0.00889433	IL6, TGFB1, CCDC85B, ENPP1, TRIB3, FOXO1, JDP2, ARNTL, RUNX1T1	1202	42	16792	2.99358	1	0.915103	0.913722
GOTERM_BP_DIRECT	GO:0043065~positive regulation of apoptotic process	34	2.40113	0.00897385	USP27X, RASGRF2, ADM, PTGS2, FOXO1, AIFM2, ADAMTSL4, CNR1, C1QBP, TNFRSF8, PMAIP1, BAK1, ZNF622, BOK, MAP3K5, PHLDA3, VAV3, TGFB1, UTP11, OSGIN1, PNMA2, TERF1, GADD45G, SOD1, FOSL1, ALDH1A3, IL6, GAL, DNAJA3, NEURL1, EEF1A2, TRIM35, PDCD1, NUPR1	1202	300	16792	1.58327	1	0.915103	0.913722
GOTERM_BP_DIRECT	GO:0045785~positive regulation of cell adhesion	9	0.635593	0.0102595	VAV3, EPB41L4B, TMEM102, CXCL12, C1QBP, ITGA2, STX4, PRKCA, RHOD	1202	43	16792	2.92396	1	0.995171	0.993669
GOTERM_BP_DIRECT	GO:0031623~receptor internalization	9	0.635593	0.0102595	RAB31, SYK, CAV1, NEDD4, ITGB2, CD9, ADM, EZR, RAMP1	1202	43	16792	2.92396	1	0.995171	0.993669
GOTERM_BP_DIRECT	GO:0008285~negative regulation of cell proliferation	42	2.9661	0.0107278	TES, CTBP2, TGFB1I1, NRK, PINX1, ADM, CIB1, PTGS2, ETS1, DLL4, GPNMB, ADAMTS1, TNFRSF8, BAK1, PIM2, IGFBP6, KIFAP3, ADAMTS8, CER1, S100A11, TGFB1, WARS, RARRES3, TNFRSF9, MAGI2, P3H2, EIF2AK2, SSTR1, SMARCA2, ALOX15B, RNF41, FOSL1, IL6, CDK6, DNAJA3, NEURL1, CD9, CDH13, PTPN6, IRF6, INSM1, TLR2	1202	396	16792	1.48167	1	1	0.998742
GOTERM_BP_DIRECT	GO:0050730~regulation of peptidyl-tyrosine phosphorylation	5	0.353107	0.0110382	EFNA1, PDCL3, TMEM102, ITGB2, EGFR	1202	13	16792	5.3731	1	1	0.998742
GOTERM_BP_DIRECT	GO:0042060~wound healing	13	0.918079	0.0110923	NOG, TGFA, EGFR, ELK3, EPB41L4B, IL6, CDH3, ERBB3, CASP3, EPPK1, TIMP1, ITGA9, MAP3K5	1202	80	16792	2.27013	1	1	0.998742
GOTERM_BP_DIRECT	GO:0034644~cellular response to UV	9	0.635593	0.011774	MYC, NEDD4, BAK1, TRIAP1, NOC2L, USP28, PTGS2, EIF2S1, CDC25A	1202	44	16792	2.85751	1	1	0.998742
GOTERM_BP_DIRECT	GO:0060395~SMAD protein signal transduction	11	0.776836	0.0120102	APELA, LEFTY1, TGFB1, MAGI2, GDF3, JADE2, AFP, INHA, LEFTY2, NODAL, INHBE	1202	62	16792	2.47856	1	1	0.998742
GOTERM_BP_DIRECT	GO:0030198~extracellular matrix organization	24	1.69492	0.0130365	POSTN, EGFL6, LAMA2, LAMB3, LAMC3, ITGA3, ITGA2, ITGB2, ICAM3, LAMC2, NPNT, FBLN5, SPINT1, CDH1, ADAMTSL4, COL5A2, ITGAX, SPP1, COL6A3, VWA1, HPSE, CD44, ITGA9, DDR2	1202	196	16792	1.71062	1	1	0.998742
GOTERM_BP_DIRECT	GO:0032496~response to lipopolysaccharide	21	1.48305	0.0133524	CXCL6, PTGER2, TNFRSF9, ADM, TNFRSF10A, GNG12, CXCL3, PTGS2, CXCL5, TRIM6, IRAK1, CNR1, CASP3, NOCT, TNFRSF8, S100A14, TAC1, IDO1, PF4, PCK2, TLR2	1202	164	16792	1.78885	1	1	0.998742
GOTERM_BP_DIRECT	GO:0006644~phospholipid metabolic process	10	0.706215	0.013636	PLA2G16, PLPPR1, RARRES3, PLPPR4, PLPPR5, GATA6, LPL, CLN8, PLCB2, AGPAT2	1202	54	16792	2.58705	1	1	0.998742
GOTERM_BP_DIRECT	GO:0006954~inflammatory response	40	2.82486	0.0138898	CXCL6, ECM1, LXN, TNFAIP6, PTGER2, ITGB2, LY75, CXCL3, PTGS2, LIPA, CXCL5, ADGRE2, CRHBP, SCN9A, SPP1, TAC4, TNFRSF8, TAC1, TGFB1, ANXA1, SYK, IL34, TNFRSF9, RARRES2, TNFRSF10A, NMI, NFKB1, IL6, GAL, CXCL12, TNIP2, PRKCQ, TLR6, SMPDL3B, CHST4, TLR5, NFE2L1, PF4, CCL26, TLR2	1202	379	16792	1.47441	1	1	0.998742
GOTERM_BP_DIRECT	GO:0051092~positive regulation of NF-kappaB transcription factor activity	18	1.27119	0.0139694	TGFB1, PRKCH, RNF25, ITGB2, EIF2AK2, CIB1, BCL10, NFKB1, IL6, IRAK1, TRIM14, TNFSF11, TRIM25, PRKCQ, LRRFIP1, TRIM22, CARD11, TLR2	1202	133	16792	1.89068	1	1	0.998742
GOTERM_BP_DIRECT	GO:0071549~cellular response to dexamethasone stimulus	7	0.49435	0.0151205	ERRFI1, IL6, TGFB1, STAR, EIF4EBP1, FOXO1, EGFR	1202	29	16792	3.37208	1	1	0.998742
GOTERM_BP_DIRECT	GO:0035019~somatic stem cell population maintenance	11	0.776836	0.0164961	FOXD3, EPAS1, ZIC3, NOG, ZSCAN10, PRDM14, NANOG, LDB2, EPHA1, TDGF1, POU5F1	1202	65	16792	2.36416	1	1	0.998742
GOTERM_BP_DIRECT	GO:0043627~response to estrogen	11	0.776836	0.0164961	RCAN1, GHRHR, GAL, IL4R, STAR, CAV1, GATA6, TRIM25, ASH2L, TEK, CD24	1202	65	16792	2.36416	1	1	0.998742
GOTERM_BP_DIRECT	GO:0044344~cellular response to fibroblast growth factor stimulus	7	0.49435	0.017787	DLL4, POSTN, STAR, MYC, GCLM, TDGF1, CD44	1202	30	16792	3.25968	1	1	0.998742
GOTERM_BP_DIRECT	GO:0098609~cell-cell adhesion	30	2.11864	0.0192779	LRRC59, LAD1, TES, ARHGAP1, TACSTD2, ARHGAP18, ZC3HAV1, PPL, PDLIM1, PCMT1, LASP1, EPCAM, MICALL1, RUVBL1, TRIM25, EPS8L2, SFN, LRRFIP1, ABCF3, S100A11, SH3GL1, ANXA2, IDH1, EHD1, GPRC5A, KRT18, EHD4, CDC42EP1, TAGLN2, EIF4G1	1202	271	16792	1.5465	1	1	0.998742
GOTERM_BP_DIRECT	GO:0045944~positive regulation of transcription from RNA polymerase II promoter	88	6.21469	0.0207604	THRB, MAML2, ONECUT1, JADE1, SIX1, ASH2L, TRIAP1, DDX41, LDB2, GLI1, FGF1, AATF, NR3C1, ETS1, ELK3, PPP3CA, ZIC3, MYC, STK16, HEY2, TNFSF11, FOXD3, FOXD1, DDX58, NOG, FOXH1, TFEB, HNF1B, MITF, PPRC1, SETSIP, POU5F1, ETV6, RUNX1, CREB3, PLSCR1, GAL, NR5A2, HAX1, ELF4, NCL, HCLS1, CDH13, MET, TLR2, HLF, CTBP2, EPAS1, SATB2, CEBPG, CTR9, GATA6, MOSPD1, TWIST1, BARX2, FOXO1, EGFR, ARNTL, ABLIM3, EPCA…	1202	981	16792	1.25317	1	1	0.998742
GOTERM_BP_DIRECT	GO:0008654~phospholipid biosynthetic process	8	0.564972	0.0219198	PLA2G16, PTDSS1, LPGAT1, PCYT1A, MBOAT1, ABHD5, CRLS1, AGPAT2	1202	40	16792	2.79401	1	1	0.998742
GOTERM_BP_DIRECT	GO:0008635~activation of cysteine-type endopeptidase activity involved in apoptotic process by cytochrome c	4	0.282486	0.0221138	CASP3, CYCS, BAK1, BOK	1202	9	16792	6.20891	1	1	0.998742
GOTERM_BP_DIRECT	GO:0070848~response to growth factor	5	0.353107	0.0236704	ANXA3, MYC, P2RY1, GATA6, SKIL	1202	16	16792	4.36564	1	1	0.998742
GOTERM_BP_DIRECT	GO:0010744~positive regulation of macrophage derived foam cell differentiation	5	0.353107	0.0236704	PRKCH, LPL, ALOX15B, NFKB1, PF4	1202	16	16792	4.36564	1	1	0.998742
GOTERM_BP_DIRECT	GO:0042127~regulation of cell proliferation	22	1.55367	0.0238923	CXCL6, ANXA1, IL4R, TES, PTGER2, TCF7, STYK1, CIB1, TNFRSF10A, CXCL3, GRPR, FA2H, CREB3, NR5A2, TEC, ERBB3, LCK, TRNP1, INHA, S100A11, JAK1, PF4	1202	185	16792	1.6613	1	1	0.998742
GOTERM_BP_DIRECT	GO:0046677~response to antibiotic	7	0.49435	0.0240492	IL6, CASP3, SLC1A3, ETS1, SKIL, JAK1, SOD1	1202	32	16792	3.05595	1	1	0.998742
GOTERM_BP_DIRECT	GO:0043154~negative regulation of cysteine-type endopeptidase activity involved in apoptotic process	11	0.776836	0.0242651	IL6, LAMP3, DNAJA3, SIAH2, SERPINB9, SFN, TRIAP1, MT3, CD44, MAGEA3, RAG1	1202	69	16792	2.22711	1	1	0.998742
GOTERM_BP_DIRECT	GO:0010976~positive regulation of neuron projection development	13	0.918079	0.0243549	LTK, BCL11A, ITGA3, MAGI2, PLPPR5, STMN2, IL6, RIT2, CNR1, RAPGEF1, CNTN1, SCARF1, EPHA3	1202	89	16792	2.04057	1	1	0.998742
GOTERM_BP_DIRECT	GO:0043408~regulation of MAPK cascade	8	0.564972	0.0248537	NPFFR2, LEFTY1, GDF3, CD24, INHA, LEFTY2, INHBE, RNF41	1202	41	16792	2.72586	1	1	0.998742
GOTERM_BP_DIRECT	GO:0001819~positive regulation of cytokine production	6	0.423729	0.0251801	EIF2AK2, TLR5, AGPAT2, CARD11, ADRA2A, SOD1	1202	24	16792	3.49251	1	1	0.998742
GOTERM_BP_DIRECT	GO:0048661~positive regulation of smooth muscle cell proliferation	10	0.706215	0.0259196	IL6, IRAK1, MYC, ITGA2, RBPMS2, CDH13, MNAT1, PTGS2, IL6R, EGFR	1202	60	16792	2.32834	1	1	0.998742
GOTERM_BP_DIRECT	GO:0050679~positive regulation of epithelial cell proliferation	10	0.706215	0.0259196	IL6, TGFB1, ESRP2, MYC, NOG, TWIST1, TGFA, FGF1, EGFR, NODAL	1202	60	16792	2.32834	1	1	0.998742
GOTERM_BP_DIRECT	GO:0032481~positive regulation of type I interferon production	9	0.635593	0.0272818	CRCP, SYK, IRAK1, POLR3C, POLR3G, DDX41, LRRFIP1, ZC3HAV1, NFKB1	1202	51	16792	2.4653	1	1	0.998742
GOTERM_BP_DIRECT	GO:0006915~apoptotic process	54	3.81356	0.0274806	STEAP3, PLEKHF1, ITGB2, JADE1, SIX1, CIB1, TRIAP1, DDX41, NOC2L, NR3C1, TMEM102, ADAMTSL4, C1QBP, CASP3, PEA15, FAM3B, TRIM69, PIM2, TNS4, PHLDA1, BOK, EIF5A, DAXX, SERPINB9, GLRX2, DYNLL1, RNF144B, PLSCR1, BRMS1, SLTM, PSME3, TLR2, BIRC3, SEMA3A, BCL10, FOXO1, CST3, EPB41L3, PMAIP1, S100A14, YARS, TNFRSF9, SIAH2, MX1, TNFRSF10A, MT3, ALOX15B, NFKB1, GADD45G, PDCL3, TNIP2, TRIM35, PTPN6, PDCD1	1202	567	16792	1.33048	1	1	0.998742
GOTERM_BP_DIRECT	GO:0071526~semaphorin-plexin signaling pathway	7	0.49435	0.0276711	SEMA4A, NRP1, SEMA3C, SEMA3D, SEMA3A, SEMA4B, MET	1202	33	16792	2.96334	1	1	0.998742
GOTERM_BP_DIRECT	GO:0010716~negative regulation of extracellular matrix disassembly	3	0.211864	0.0278268	DPP4, CST3, TGFB1	1202	4	16792	10.4775	1	1	0.998742
GOTERM_BP_DIRECT	GO:0007566~embryo implantation	8	0.564972	0.0280455	CST3, UBE2Q1, STC2, POLR1B, SPP1, PRDM14, PTGS2, SOD1	1202	42	16792	2.66096	1	1	0.998742
GOTERM_BP_DIRECT	GO:0071260~cellular response to mechanical stimulus	11	0.776836	0.0290078	TGFB1, CRADD, ITGA2, TNFRSF8, TNFRSF10A, BAK1, BCL10, TLR5, PTGS2, EGFR, NFKB1	1202	71	16792	2.16437	1	1	0.998742
GOTERM_BP_DIRECT	GO:0007159~leukocyte cell-cell adhesion	6	0.423729	0.0296764	TSTA3, NT5E, SYK, ITGB2, CERCAM, EZR	1202	25	16792	3.35281	1	1	0.998742
GOTERM_BP_DIRECT	GO:1902475~L-alpha-amino acid transmembrane transport	4	0.282486	0.0299394	SLC7A5, SLC7A6, NAT2, SLC43A1	1202	10	16792	5.58802	1	1	0.998742
GOTERM_BP_DIRECT	GO:0019233~sensory perception of pain	9	0.635593	0.030294	MME, TRPA1, CNR1, P2RY1, SCN9A, SCN3B, TAC1, PTGS2, ALOXE3	1202	52	16792	2.41789	1	1	0.998742
GOTERM_BP_DIRECT	GO:0008283~cell proliferation	37	2.61299	0.0319646	LTK, PAK1IP1, TACSTD2, SIX1, TGFA, DDX41, FGF1, GRPR, CUZD1, LIPA, EGFR, UBE2L3, FRAT2, MYC, PES1, PDPN, BAK1, PIM2, PELO, BOK, TCF19, IL15RA, SYK, ITGA2, EMP1, USP28, MT3, GRHL2, CDC25A, KITLG, CDK7, CNOT11, POLR3G, PTPN6, NANOG, MNAT1, MET	1202	366	16792	1.41227	1	1	0.998742
GOTERM_BP_DIRECT	GO:0006366~transcription from RNA polymerase II promoter	49	3.46045	0.0335831	TGFB1I1, ONECUT1, SIX1, ASH2L, NR3C1, ETS1, ELK3, SNAPC5, ZIC3, MYC, STK16, BATF3, FOXD1, FOXH1, MITF, OVOL1, POU5F1, ETV6, RUNX1, CREB3, PLSCR1, ELF4, HLF, MAX, EPAS1, CEBPG, GATA6, DDX21, GTF2E1, BARX2, NOCT, CDX4, TAF13, FOXJ2, NMI, GTF2H3, MAFA, GRHL2, FLI1, NFKB1, FOSL1, CDK7, KLF5, NFIB, NFE2L3, MAFK, CEBPZ, MNAT1, NFE2L1	1202	513	16792	1.33437	1	1	0.998742
GOTERM_BP_DIRECT	GO:0009611~response to wounding	10	0.706215	0.034349	NRP1, GAP43, TGFB1, FABP5, MYC, SLC1A3, ADM, NMNAT3, GLI1, POU5F1	1202	63	16792	2.21747	1	1	0.998742
GOTERM_BP_DIRECT	GO:0033280~response to vitamin D	5	0.353107	0.0355295	TGFB1, STC2, SPP1, TRIM25, PTGS2	1202	18	16792	3.88057	1	1	0.998742
GOTERM_BP_DIRECT	GO:0002690~positive regulation of leukocyte chemotaxis	5	0.353107	0.0355295	CXCL6, IL6, IL6R, CXCL5, PF4	1202	18	16792	3.88057	1	1	0.998742
GOTERM_BP_DIRECT	GO:0017158~regulation of calcium ion-dependent exocytosis	7	0.49435	0.0359517	SYT4, SYT2, TRPV6, SYT11, TC2N, SYT17, SYTL2	1202	35	16792	2.79401	1	1	0.998742
GOTERM_BP_DIRECT	GO:0051897~positive regulation of protein kinase B signaling	12	0.847458	0.0365517	ARFGEF1, IL6, TGFB1, HAX1, C1QBP, FAM110C, HCLS1, TNFSF11, TEK, HPSE, F3, EGFR	1202	84	16792	1.99572	1	1	0.998742
GOTERM_BP_DIRECT	GO:0046325~negative regulation of glucose import	4	0.282486	0.0390231	SELENOS, MYC, PEA15, ENPP1	1202	11	16792	5.08002	1	1	0.998742
GOTERM_BP_DIRECT	GO:0030514~negative regulation of BMP signaling pathway	8	0.564972	0.0392506	CAV1, NOG, RBPMS2, GDF3, LEMD3, SKIL, CER1, SMAD7	1202	45	16792	2.48356	1	1	0.998742
GOTERM_BP_DIRECT	GO:0032543~mitochondrial translation	7	0.49435	0.0406283	MRPS16, MRPS12, MRPS34, MRPL16, MRPS18B, MRPL47, MRPS7	1202	36	16792	2.7164	1	1	0.998742
GOTERM_BP_DIRECT	GO:0014068~positive regulation of phosphatidylinositol 3-kinase signaling	10	0.706215	0.0409157	FLT1, HAX1, ERBB3, NEDD4, HCLS1, PTPN6, PRR5L, TEK, PIK3AP1, WNT16	1202	65	16792	2.14924	1	1	0.998742
GOTERM_BP_DIRECT	GO:0033209~tumor necrosis factor-mediated signaling pathway	15	1.05932	0.0421513	PSMD12, TNFSF15, TNFRSF9, TNFRSF10A, PSMB8, TXNDC17, PSMA5, KRT18, PSMC4, PSME3, TNFRSF8, PYDC1, TNFSF11, PSMF1, BIRC3	1202	118	16792	1.77585	1	1	0.998742
GOTERM_BP_DIRECT	GO:0007187~G-protein coupled receptor signaling pathway, coupled to cyclic nucleotide second messenger	8	0.564972	0.0435518	LHCGR, HTR7, ANXA1, CNR1, HRH2, NPBWR1, SSTR1, HTR5A	1202	46	16792	2.42957	1	1	0.998742
GOTERM_BP_DIRECT	GO:0001780~neutrophil homeostasis	3	0.211864	0.0441975	ANXA1, MTHFD1, PDE4B	1202	5	16792	8.38203	1	1	0.998742
GOTERM_BP_DIRECT	GO:0006868~glutamine transport	3	0.211864	0.0441975	SLC38A1, SLC1A4, SLC1A5	1202	5	16792	8.38203	1	1	0.998742
GOTERM_BP_DIRECT	GO:0001714~endodermal cell fate specification	3	0.211864	0.0441975	HNF1B, NANOG, POU5F1	1202	5	16792	8.38203	1	1	0.998742
GOTERM_BP_DIRECT	GO:0016101~diterpenoid metabolic process	3	0.211864	0.0441975	STAR, PDE3A, EGFR	1202	5	16792	8.38203	1	1	0.998742
GOTERM_BP_DIRECT	GO:0061551~trigeminal ganglion development	3	0.211864	0.0441975	NRP1, SEMA3A, SIX1	1202	5	16792	8.38203	1	1	0.998742
GOTERM_BP_DIRECT	GO:0060666~dichotomous subdivision of terminal units involved in salivary gland branching	3	0.211864	0.0441975	NRP1, SEMA3C, SEMA3A	1202	5	16792	8.38203	1	1	0.998742
GOTERM_BP_DIRECT	GO:0006432~phenylalanyl-tRNA aminoacylation	3	0.211864	0.0441975	LRRC47, FARSA, FARSB	1202	5	16792	8.38203	1	1	0.998742
GOTERM_BP_DIRECT	GO:0034123~positive regulation of toll-like receptor signaling pathway	3	0.211864	0.0441975	PIK3AP1, TLR5, TLR2	1202	5	16792	8.38203	1	1	0.998742
GOTERM_BP_DIRECT	GO:0070301~cellular response to hydrogen peroxide	9	0.635593	0.0487745	CST3, TRPM2, IL6, TRPC6, ANXA1, PPIF, ETS1, FOXO1, MAP3K5	1202	57	16792	2.2058	1	1	0.998742
GOTERM_BP_DIRECT	GO:0035413~positive regulation of catenin import into nucleus	4	0.282486	0.0493328	BAMBI, POU5F1, EGFR, DACT1	1202	12	16792	4.65668	1	1	0.998742
GOTERM_BP_DIRECT	GO:0043616~keratinocyte proliferation	4	0.282486	0.0493328	FERMT1, CDH13, IRF6, WNT16	1202	12	16792	4.65668	1	1	0.998742
GOTERM_BP_DIRECT	GO:0009615~response to virus	14	0.988701	0.0502577	BATF3, DDX58, DDX1, MX1, DDX21, EIF2AK2, HSPB1, ZC3HAV1, DCLK1, FOSL1, CXCL12, CDK6, PIM2, TRIM22	1202	110	16792	1.77801	1	1	0.998742
GOTERM_BP_DIRECT	GO:0010951~negative regulation of endopeptidase activity	15	1.05932	0.0503269	ITIH5, CSTB, SERPINB1, LXN, TFPI2, SERPINB9, A2ML1, SERPINB8, SERPINB6, SPINT1, CD109, COL6A3, TIMP1, PSMF1, SERPINI1	1202	121	16792	1.73182	1	1	0.998742
GOTERM_BP_DIRECT	GO:0010811~positive regulation of cell-substrate adhesion	7	0.49435	0.0510875	HACD1, EGFL6, ITGA3, RELL2, RSU1, NPNT, EDIL3	1202	38	16792	2.57343	1	1	0.998742
GOTERM_BP_DIRECT	GO:0007565~female pregnancy	12	0.847458	0.0522339	FOSL1, CRHBP, HSD11B2, SLC38A1, TGFB1, HPGD, ITGA2, ADM, UPRT, TFCP2L1, ETS1, IDO1	1202	89	16792	1.8836	1	1	0.998742
GOTERM_BP_DIRECT	GO:0042981~regulation of apoptotic process	23	1.62429	0.0524173	STEAP3, LEFTY1, TGFB1, CRADD, TNFRSF9, EIF2AK2, TNFRSF10A, MITF, GDF3, TRIAP1, BCL10, ETS1, INHBE, HAX1, AIFM2, PEA15, PMAIP1, INHA, SKIL, LEFTY2, CARD11, BIRC3, BOK	1202	213	16792	1.5085	1	1	0.998742
GOTERM_BP_DIRECT	GO:0045746~negative regulation of Notch signaling pathway	6	0.423729	0.0524941	DLL4, HEY2, NEURL1, CHAC1, PEAR1, DLK2	1202	29	16792	2.89036	1	1	0.998742
GOTERM_BP_DIRECT	GO:0050900~leukocyte migration	15	1.05932	0.0532802	ITGA3, CAV1, ITGB2, L1CAM, SLC7A5, SLC7A6, SELL, PODXL, LCK, ITGAX, PDE4B, PTPN6, TEK, CD44, CD177	1202	122	16792	1.71763	1	1	0.998742
GOTERM_BP_DIRECT	GO:0000079~regulation of cyclin-dependent protein serine/threonine kinase activity	7	0.49435	0.056879	HERC5, CDK7, BCCIP, SFN, MNAT1, CNPPD1, CDC25A	1202	39	16792	2.50744	1	1	0.998742
GOTERM_BP_DIRECT	GO:0006906~vesicle fusion	9	0.635593	0.0578505	VAMP8, VAV3, SYT4, SYT2, SYT11, CAV2, TC2N, SYT17, SYTL2	1202	59	16792	2.13102	1	1	0.998742
GOTERM_BP_DIRECT	GO:0043406~positive regulation of MAP kinase activity	9	0.635593	0.0578505	KITLG, TGFB1, FLT1, IRAK1, TNFSF11, CD24, FGF1, EGFR, ADRA2A	1202	59	16792	2.13102	1	1	0.998742
GOTERM_BP_DIRECT	GO:0016338~calcium-independent cell-cell adhesion via plasma membrane cell-adhesion molecules	5	0.353107	0.0586957	CLDN6, CLDN9, CLDN23, CLDN7, CLDN1	1202	21	16792	3.3262	1	1	0.998742
GOTERM_BP_DIRECT	GO:0006362~transcription elongation from RNA polymerase I promoter	6	0.423729	0.0594355	CDK7, POLR1B, TWISTNB, CD3EAP, GTF2H3, MNAT1	1202	30	16792	2.79401	1	1	0.998742
GOTERM_BP_DIRECT	GO:0002474~antigen processing and presentation of peptide antigen via MHC class I	6	0.423729	0.0594355	BCAP31, ACE, SAR1B, HLA-B, TAP1, SEC24D	1202	30	16792	2.79401	1	1	0.998742
GOTERM_BP_DIRECT	GO:0090004~positive regulation of establishment of protein localization to plasma membrane	6	0.423729	0.0594355	ITGA3, CIB1, STX4, SORBS1, EZR, ARF6	1202	30	16792	2.79401	1	1	0.998742
GOTERM_BP_DIRECT	GO:0045651~positive regulation of macrophage differentiation	4	0.282486	0.0608212	IL34, HCLS1, PRKCA, PF4	1202	13	16792	4.29848	1	1	0.998742
GOTERM_BP_DIRECT	GO:0015804~neutral amino acid transport	4	0.282486	0.0608212	SLC7A5, SLC38A1, SLC43A1, SLC1A5	1202	13	16792	4.29848	1	1	0.998742
GOTERM_BP_DIRECT	GO:0019372~lipoxygenase pathway	4	0.282486	0.0608212	HPGD, PTGS2, ALOXE3, ALOX15B	1202	13	16792	4.29848	1	1	0.998742
GOTERM_BP_DIRECT	GO:0045071~negative regulation of viral genome replication	7	0.49435	0.0630482	TRIM6, PLSCR1, APOBEC3F, MX1, EIF2AK2, C19ORF66, ZC3HAV1	1202	40	16792	2.44476	1	1	0.998742
GOTERM_BP_DIRECT	GO:0048468~cell development	7	0.49435	0.0630482	LEFTY1, GATA6, IRF6, GDF3, INHA, LEFTY2, INHBE	1202	40	16792	2.44476	1	1	0.998742
GOTERM_BP_DIRECT	GO:0007190~activation of adenylate cyclase activity	7	0.49435	0.0630482	CAP1, GHRHR, LHCGR, ADCY9, PRKCA, ADCY2, ADCY5	1202	40	16792	2.44476	1	1	0.998742
GOTERM_BP_DIRECT	GO:0010694~positive regulation of alkaline phosphatase activity	3	0.211864	0.0631994	ITGA2, NPNT, PPARGC1B	1202	6	16792	6.98502	1	1	0.998742
GOTERM_BP_DIRECT	GO:0090330~regulation of platelet aggregation	3	0.211864	0.0631994	SYK, PRKCQ, PRKCA	1202	6	16792	6.98502	1	1	0.998742
GOTERM_BP_DIRECT	GO:0042985~negative regulation of amyloid precursor protein biosynthetic process	3	0.211864	0.0631994	BACE2, AATF, ITM2A	1202	6	16792	6.98502	1	1	0.998742
GOTERM_BP_DIRECT	GO:0050852~T cell receptor signaling pathway	17	1.20056	0.0639224	PSMD12, HLA-DRB5, THEMIS, BCL10, THY1, PSMB8, NFKB1, PSMA5, PSMC4, LCK, PSME3, PDE4B, PRKCQ, PSMF1, CARD11, PAG1, HLA-DPA1	1202	148	16792	1.60467	1	1	0.998742
GOTERM_BP_DIRECT	GO:0001666~response to hypoxia	19	1.34181	0.0667963	POSTN, TGFB1, EPAS1, CAV1, ITGA2, ITPR2, ADM, ETS1, MT3, PDLIM1, DPP4, CST3, HSD11B2, CXCL12, CASP3, TEK, CD24, HMOX2, TLR2	1202	172	16792	1.5432	1	1	0.998742
GOTERM_BP_DIRECT	GO:0071392~cellular response to estradiol stimulus	6	0.423729	0.0668734	CRHBP, DDX18, IL6, ITGA2, SSTR1, EGFR	1202	31	16792	2.70388	1	1	0.998742
GOTERM_BP_DIRECT	GO:0045765~regulation of angiogenesis	6	0.423729	0.0668734	EFNA1, IL6, WARS, GPNMB, VASH2, ETS1	1202	31	16792	2.70388	1	1	0.998742
GOTERM_BP_DIRECT	GO:0006363~termination of RNA polymerase I transcription	6	0.423729	0.0668734	CDK7, POLR1B, TWISTNB, CD3EAP, GTF2H3, MNAT1	1202	31	16792	2.70388	1	1	0.998742
GOTERM_BP_DIRECT	GO:0030073~insulin secretion	6	0.423729	0.0668734	PCLO, GAL, ANXA1, FAM3B, HNF1B, MAFA	1202	31	16792	2.70388	1	1	0.998742
GOTERM_BP_DIRECT	GO:0002230~positive regulation of defense response to virus by host	5	0.353107	0.0678378	CREB3, TRIM6, APOBEC3F, TRAF3IP2, DDX58	1202	22	16792	3.17501	1	1	0.998742
GOTERM_BP_DIRECT	GO:0055074~calcium ion homeostasis	5	0.353107	0.0678378	CALB1, TRPV6, CAV1, TNFSF11, S100A14	1202	22	16792	3.17501	1	1	0.998742
GOTERM_BP_DIRECT	GO:0001954~positive regulation of cell-matrix adhesion	5	0.353107	0.0678378	CDK6, PLEKHA2, CDH13, CIB1, EPHA1	1202	22	16792	3.17501	1	1	0.998742
GOTERM_BP_DIRECT	GO:0010165~response to X-ray	5	0.353107	0.0678378	ANXA1, XRCC4, CASP3, PMAIP1, BRCC3	1202	22	16792	3.17501	1	1	0.998742
GOTERM_BP_DIRECT	GO:0007613~memory	9	0.635593	0.073346	NQO2, NETO1, CNR1, HRH2, ITGA3, PLK2, ATP1A3, ITPR3, PTGS2	1202	62	16792	2.02791	1	1	0.998742
GOTERM_BP_DIRECT	GO:0032743~positive regulation of interleukin-2 production	4	0.282486	0.0734291	CD83, ANXA1, PDE4B, RUNX1	1202	14	16792	3.99144	1	1	0.998742
GOTERM_BP_DIRECT	GO:0090303~positive regulation of wound healing	4	0.282486	0.0734291	ARFGEF1, DMTN, ANXA1, ADRA2A	1202	14	16792	3.99144	1	1	0.998742
GOTERM_BP_DIRECT	GO:0035729~cellular response to hepatocyte growth factor stimulus	4	0.282486	0.0734291	NRP1, IL6, GCLM, TDGF1	1202	14	16792	3.99144	1	1	0.998742
GOTERM_BP_DIRECT	GO:0010839~negative regulation of keratinocyte proliferation	4	0.282486	0.0734291	CD109, KDF1, EPPK1, SFN	1202	14	16792	3.99144	1	1	0.998742
GOTERM_BP_DIRECT	GO:0043066~negative regulation of apoptotic process	42	2.9661	0.0742071	LTK, GATA6, HSPB1, TWIST1, TGFA, CIB1, TRIAP1, HIGD1A, AATF, FOXO1, EGFR, SOCS2, IRAK1, EPCAM, MYC, CASP3, PIM2, TIMP1, KIFAP3, HSPA9, PRNP, ANXA1, SIAH2, PLK2, ANXA4, EIF2AK2, SERPINB9, MT3, NFKB1, IL6, HAX1, KRT18, DNAJA3, CLDN7, PDE3A, PPIF, PDCD1, TEK, MNAT1, TDGF1, CD44, BIRC3	1202	455	16792	1.28954	1	1	0.998742
GOTERM_BP_DIRECT	GO:0090090~negative regulation of canonical Wnt signaling pathway	18	1.27119	0.0750856	TLE2, PSMD12, SIAH2, CAV1, NOG, JADE1, TMEM64, GLI1, PSMB8, FOXO1, PSMA5, PSMC4, PSME3, HECW1, RAPGEF1, IGFBP6, PSMF1, DACT1	1202	163	16792	1.5427	1	1	0.998742
GOTERM_BP_DIRECT	GO:0097191~extrinsic apoptotic signaling pathway	7	0.49435	0.0765209	TGFB1, KRT18, G0S2, CIB1, TNFRSF10A, IL6R, RNF41	1202	42	16792	2.32834	1	1	0.998742
GOTERM_BP_DIRECT	GO:0033137~negative regulation of peptidyl-serine phosphorylation	5	0.353107	0.0776677	DMTN, CAV1, BAK1, GPD1L, SMAD7	1202	23	16792	3.03697	1	1	0.998742
GOTERM_BP_DIRECT	GO:0035924~cellular response to vascular endothelial growth factor stimulus	5	0.353107	0.0776677	DLL4, NRP1, FLT1, HSPB1, MT1G	1202	23	16792	3.03697	1	1	0.998742
GOTERM_BP_DIRECT	GO:0051607~defense response to virus	18	1.27119	0.0819531	CRCP, APOBEC3F, MX1, EIF2AK2, DDX41, ZC3HAV1, HERC5, PLSCR1, IL6, POLR3C, ITGAX, PMAIP1, TRIM25, POLR3G, C19ORF66, ABCF3, TRIM22, APOBEC3B	1202	165	16792	1.52401	1	1	0.998742
GOTERM_BP_DIRECT	GO:2001244~positive regulation of intrinsic apoptotic signaling pathway	6	0.423729	0.0832204	BCAP31, PLEKHF1, LCK, CAV1, PMAIP1, BOK	1202	33	16792	2.54001	1	1	0.998742
GOTERM_BP_DIRECT	GO:0002931~response to ischemia	6	0.423729	0.0832204	CAV1, PPIF, EIF4EBP1, CIB1, MAP3K5, CPEB4	1202	33	16792	2.54001	1	1	0.998742
GOTERM_BP_DIRECT	GO:0006361~transcription initiation from RNA polymerase I promoter	6	0.423729	0.0832204	CDK7, POLR1B, TWISTNB, CD3EAP, GTF2H3, MNAT1	1202	33	16792	2.54001	1	1	0.998742
GOTERM_BP_DIRECT	GO:2000144~positive regulation of DNA-templated transcription, initiation	3	0.211864	0.0843729	FOSL1, TWIST1, MITF	1202	7	16792	5.98716	1	1	0.998742
GOTERM_BP_DIRECT	GO:0036010~protein localization to endosome	3	0.211864	0.0843729	MICALL1, RAB35, ARF6	1202	7	16792	5.98716	1	1	0.998742
GOTERM_BP_DIRECT	GO:0030913~paranodal junction assembly	3	0.211864	0.0843729	UGT8, EPB41L3, CD9	1202	7	16792	5.98716	1	1	0.998742
GOTERM_BP_DIRECT	GO:0006384~transcription initiation from RNA polymerase III promoter	3	0.211864	0.0843729	SNAPC5, CRCP, POLR3G	1202	7	16792	5.98716	1	1	0.998742
GOTERM_BP_DIRECT	GO:0030854~positive regulation of granulocyte differentiation	3	0.211864	0.0843729	HAX1, HCLS1, RUNX1	1202	7	16792	5.98716	1	1	0.998742
GOTERM_BP_DIRECT	GO:0043654~recognition of apoptotic cell	3	0.211864	0.0843729	MEGF10, PEAR1, JMJD6	1202	7	16792	5.98716	1	1	0.998742
GOTERM_BP_DIRECT	GO:0043983~histone H4-K12 acetylation	3	0.211864	0.0843729	JADE1, JADE3, JADE2	1202	7	16792	5.98716	1	1	0.998742
GOTERM_BP_DIRECT	GO:0034340~response to type I interferon	3	0.211864	0.0843729	SHMT2, MX1, C19ORF66	1202	7	16792	5.98716	1	1	0.998742
GOTERM_BP_DIRECT	GO:0034616~response to laminar fluid shear stress	3	0.211864	0.0843729	TGFB1, ETS1, SMAD7	1202	7	16792	5.98716	1	1	0.998742
GOTERM_BP_DIRECT	GO:0001783~B cell apoptotic process	3	0.211864	0.0843729	TRAF3IP2, BAK1, BCL10	1202	7	16792	5.98716	1	1	0.998742
GOTERM_BP_DIRECT	GO:0060373~regulation of ventricular cardiac muscle cell membrane depolarization	3	0.211864	0.0843729	GPD1L, SCN3B, SMAD7	1202	7	16792	5.98716	1	1	0.998742
GOTERM_BP_DIRECT	GO:1901799~negative regulation of proteasomal protein catabolic process	3	0.211864	0.0843729	SCO1, LAMP3, PSMF1	1202	7	16792	5.98716	1	1	0.998742
GOTERM_BP_DIRECT	GO:0006839~mitochondrial transport	4	0.282486	0.0870879	MTX2, KIF1BP, UCP1, SLC25A24	1202	15	16792	3.72535	1	1	0.998742
GOTERM_BP_DIRECT	GO:0006112~energy reserve metabolic process	4	0.282486	0.0870879	MYC, GFPT2, MRAP2, MT3	1202	15	16792	3.72535	1	1	0.998742
GOTERM_BP_DIRECT	GO:0010633~negative regulation of epithelial cell migration	4	0.282486	0.0870879	PTPRR, SEMA3A, MARVELD3, TACSTD2	1202	15	16792	3.72535	1	1	0.998742
GOTERM_BP_DIRECT	GO:0032456~endocytic recycling	5	0.353107	0.0881653	EHD1, EHD4, MICALL1, RAB35, RAB17	1202	24	16792	2.91043	1	1	0.998742
GOTERM_BP_DIRECT	GO:0043524~negative regulation of neuron apoptotic process	15	1.05932	0.0894483	GABRB3, NRP1, BDNF, GABRA5, SIX1, MT3, SOD1, ERBB3, STAR, ALKBH1, NEFL, STAMBP, GCLM, AARS, CPEB4	1202	132	16792	1.58751	1	1	0.998742
GOTERM_BP_DIRECT	GO:0051384~response to glucocorticoid	9	0.635593	0.091124	GHRHR, HSD11B2, IL6, ANXA3, CASP3, ADM, HNMT, PTGS2, PPARGC1B	1202	65	16792	1.93431	1	1	0.998742
GOTERM_BP_DIRECT	GO:0010977~negative regulation of neuron projection development	7	0.49435	0.0914922	RAP1GAP2, IL15RA, RIT2, BCL11A, SEMA3A, STMN2, CIB1	1202	44	16792	2.22251	1	1	0.998742
GOTERM_BP_DIRECT	GO:0030324~lung development	10	0.706215	0.0919057	EPAS1, ZIC3, ITGA3, PDPN, EIF4EBP1, FGF1, GLI1, LIPA, EGFR, JMJD6	1202	76	16792	1.83816	1	1	0.998742
GOTERM_BP_DIRECT	GO:0009968~negative regulation of signal transduction	6	0.423729	0.0921143	NLRP12, ERBB3, PAK1IP1, DDIT4L, PRR5L, RGS7BP	1202	34	16792	2.4653	1	1	0.998742
GOTERM_BP_DIRECT	GO:0001843~neural tube closure	10	0.706215	0.0978359	ST14, TGFB1, SPINT1, MTHFD1, NOG, TWIST1, TMED2, ADM, BCL10, GRHL2	1202	77	16792	1.81429	1	1	0.998742
GOTERM_BP_DIRECT	GO:0032869~cellular response to insulin stimulus	10	0.706215	0.0978359	GHRHR, ERRFI1, RAB31, STAR, SELENOS, MYC, ENPP1, TRIB3, SORBS1, FOXO1	1202	77	16792	1.81429	1	1	0.998742
GOTERM_BP_DIRECT	GO:0008015~blood circulation	7	0.49435	0.0995294	DLL4, RCAN1, CXCL12, HTR7, MYOF, ADM, FLI1	1202	45	16792	2.17312	1	1	0.998742
